# Supplementary material for: Lower lip inclination and chin prominence: interactive effects on facial aesthetics and implications for orthognathic treatment planning
Source: Maxillofac Plast Reconstr Surg. 2026 Apr 6;48(1):8. doi: 10.1186/s40902-026-00501-3 (PMC13129129; doi:10.1186/s40902-026-00501-3)
Supplement: Supplementary file 1 — Supplementary Material 1. [file 40902_2026_501_MOESM1_ESM.zip]

Archive with 4 entries (4 files):
- Supplementary Material 1.docx
- Supplementary Table 2 Female Within Group.xlsx
- Supplementary Table 4 Male Within Group.xlsx
- Supplementary Tables.docx
