# Supplementary material for: Lower lip inclination and chin prominence: interactive effects on facial aesthetics and implications for orthognathic treatment planning
Source: Maxillofac Plast Reconstr Surg. 2026 Apr 6;48(1):8. doi: 10.1186/s40902-026-00501-3 (PMC13129129; doi:10.1186/s40902-026-00501-3)
Supplement: Supplementary file 1 — Supplementary Material 1. [file 40902_2026_501_MOESM1_ESM.zip › Supplementary Table 2 Female Within Group.xlsx]

## Sheet: All_Comparisons
Group	Image_1	Position_1	Image_2	Position_2	Position_Diff	Mean_1	SD_1	Mean_2	SD_2	Mean_Diff	W_statistic	P_value	Z_score	Effect_size_r	Effect_interpretation	Significant	Low_clinical_effect
Maxillofacial Surgeon	FL30C0	1	FL30C10	2	1	1.28889	1.00271	1.86667	1.3433	-0.577778	66.5	0.00233815	-2.94306	0.438726	Medium	FALSE	FALSE
Maxillofacial Surgeon	FL30C0	1	FL30C20	3	2	1.28889	1.00271	2.84444	1.577	-1.55556	6	6.89448e-07	-4.90472	0.731152	Large	TRUE	FALSE
Maxillofacial Surgeon	FL30C0	1	FL30C30	4	3	1.28889	1.00271	4.82222	1.41875	-3.53333	2.5	6.93404e-09	-5.74757	0.856797	Large	TRUE	FALSE
Maxillofacial Surgeon	FL30C0	1	FL30C40	5	4	1.28889	1.00271	3.15556	1.53414	-1.86667	64.5	1.04967e-06	-4.83892	0.721343	Large	TRUE	FALSE
Maxillofacial Surgeon	FL30C0	1	FL45C0	6	5	1.28889	1.00271	2.75556	1.66207	-1.46667	79.5	1.92656e-05	-4.22016	0.629105	Large	TRUE	FALSE
Maxillofacial Surgeon	FL30C0	1	FL45C10	7	6	1.28889	1.00271	6.75556	1.15769	-5.46667	0	4.56096e-09	-5.84131	0.870771	Large	TRUE	FALSE
Maxillofacial Surgeon	FL30C0	1	FL45C20	8	7	1.28889	1.00271	8.04444	0.917861	-6.75556	0	3.7161e-09	-5.84131	0.870771	Large	TRUE	FALSE
Maxillofacial Surgeon	FL30C0	1	FL45C30	9	8	1.28889	1.00271	5	1.26491	-3.71111	0	4.47385e-09	-5.84131	0.870771	Large	TRUE	FALSE
Maxillofacial Surgeon	FL30C0	1	FL45C40	10	9	1.28889	1.00271	2.8	1.25786	-1.51111	15	4.28532e-07	-4.99596	0.744754	Large	TRUE	FALSE
Maxillofacial Surgeon	FL30C0	1	FL70C0	11	10	1.28889	1.00271	5.48889	1.14741	-4.2	0	4.22253e-09	-5.84131	0.870771	Large	TRUE	FALSE
Maxillofacial Surgeon	FL30C0	1	FL70C10	12	11	1.28889	1.00271	5.88889	0.97119	-4.6	0	3.53595e-09	-5.84131	0.870771	Large	TRUE	FALSE
Maxillofacial Surgeon	FL30C0	1	FL70C20	13	12	1.28889	1.00271	4.68889	1.41142	-3.4	0	3.57306e-08	-5.44245	0.811312	Large	TRUE	FALSE
Maxillofacial Surgeon	FL30C0	1	FL70C30	14	13	1.28889	1.00271	2.88889	0.993808	-1.6	34.5	1.24068e-06	-4.78235	0.712911	Large	TRUE	FALSE
Maxillofacial Surgeon	FL30C0	1	FL70C40	15	14	1.28889	1.00271	1.48889	1.55809	-0.2	169	0.620602	-0.4805	0.0716287	Negligible	FALSE	TRUE
Maxillofacial Surgeon	FL30C10	2	FL30C20	3	1	1.86667	1.3433	2.84444	1.577	-0.977778	43.5	6.53906e-05	-3.88742	0.579502	Large	TRUE	FALSE
Maxillofacial Surgeon	FL30C10	2	FL30C30	4	2	1.86667	1.3433	4.82222	1.41875	-2.95556	0	1.35869e-08	-5.6454	0.841567	Large	TRUE	FALSE
Maxillofacial Surgeon	FL30C10	2	FL30C40	5	3	1.86667	1.3433	3.15556	1.53414	-1.28889	94.5	2.94477e-05	-4.1237	0.614725	Large	TRUE	FALSE
Maxillofacial Surgeon	FL30C10	2	FL45C0	6	4	1.86667	1.3433	2.75556	1.66207	-0.888889	136.5	0.00167286	-3.08713	0.460202	Medium	FALSE	FALSE
Maxillofacial Surgeon	FL30C10	2	FL45C10	7	5	1.86667	1.3433	6.75556	1.15769	-4.88889	0	4.48911e-09	-5.84131	0.870771	Large	TRUE	FALSE
Maxillofacial Surgeon	FL30C10	2	FL45C20	8	6	1.86667	1.3433	8.04444	0.917861	-6.17778	0	4.47512e-09	-5.84131	0.870771	Large	TRUE	FALSE
Maxillofacial Surgeon	FL30C10	2	FL45C30	9	7	1.86667	1.3433	5	1.26491	-3.13333	0	9.5014e-09	-5.71145	0.851413	Large	TRUE	FALSE
Maxillofacial Surgeon	FL30C10	2	FL45C40	10	8	1.86667	1.3433	2.8	1.25786	-0.933333	79.5	0.000436325	-3.44995	0.514289	Large	TRUE	FALSE
Maxillofacial Surgeon	FL30C10	2	FL70C0	11	9	1.86667	1.3433	5.48889	1.14741	-3.62222	0	6.61004e-09	-5.77675	0.861146	Large	TRUE	FALSE
Maxillofacial Surgeon	FL30C10	2	FL70C10	12	10	1.86667	1.3433	5.88889	0.97119	-4.02222	0	9.05752e-09	-5.71145	0.851413	Large	TRUE	FALSE
Maxillofacial Surgeon	FL30C10	2	FL70C20	13	11	1.86667	1.3433	4.68889	1.41142	-2.82222	19.5	1.35273e-07	-5.24883	0.782449	Large	TRUE	FALSE
Maxillofacial Surgeon	FL30C10	2	FL70C30	14	12	1.86667	1.3433	2.88889	0.993808	-1.02222	104	0.000248705	-3.59772	0.536317	Large	TRUE	FALSE
Maxillofacial Surgeon	FL30C10	2	FL70C40	15	13	1.86667	1.3433	1.48889	1.55809	0.377778	141	0.0520006	-1.882	0.280552	Small	FALSE	TRUE
Maxillofacial Surgeon	FL30C20	3	FL30C30	4	1	2.84444	1.577	4.82222	1.41875	-1.97778	26	1.24404e-07	-5.24166	0.78138	Large	TRUE	FALSE
Maxillofacial Surgeon	FL30C20	3	FL30C40	5	2	2.84444	1.577	3.15556	1.53414	-0.311111	185	0.209268	-1.23458	0.184041	Small	FALSE	TRUE
Maxillofacial Surgeon	FL30C20	3	FL45C0	6	3	2.84444	1.577	2.75556	1.66207	0.0888889	239.5	0.640465	-0.458124	0.0682931	Negligible	FALSE	TRUE
Maxillofacial Surgeon	FL30C20	3	FL45C10	7	4	2.84444	1.577	6.75556	1.15769	-3.91111	0	9.73501e-09	-5.71145	0.851413	Large	TRUE	FALSE
Maxillofacial Surgeon	FL30C20	3	FL45C20	8	5	2.84444	1.577	8.04444	0.917861	-5.2	0	6.59435e-09	-5.77675	0.861146	Large	TRUE	FALSE
Maxillofacial Surgeon	FL30C20	3	FL45C30	9	6	2.84444	1.577	5	1.26491	-2.15556	22.5	2.38818e-07	-5.12846	0.764506	Large	TRUE	FALSE
Maxillofacial Surgeon	FL30C20	3	FL45C40	10	7	2.84444	1.577	2.8	1.25786	0.0444444	226	0.661527	-0.431124	0.0642682	Negligible	FALSE	TRUE
Maxillofacial Surgeon	FL30C20	3	FL70C0	11	8	2.84444	1.577	5.48889	1.14741	-2.64444	17.5	7.58924e-08	-5.3518	0.7978	Large	TRUE	FALSE
Maxillofacial Surgeon	FL30C20	3	FL70C10	12	9	2.84444	1.577	5.88889	0.97119	-3.04444	18.5	2.14263e-08	-5.56085	0.828962	Large	TRUE	FALSE
Maxillofacial Surgeon	FL30C20	3	FL70C20	13	10	2.84444	1.577	4.68889	1.41142	-1.84444	118.5	1.63129e-05	-4.28057	0.63811	Large	TRUE	FALSE
Maxillofacial Surgeon	FL30C20	3	FL70C30	14	11	2.84444	1.577	2.88889	0.993808	-0.0444444	315	1	0	0	Negligible	FALSE	TRUE
Maxillofacial Surgeon	FL30C20	3	FL70C40	15	12	2.84444	1.577	1.48889	1.55809	1.35556	87.5	3.24528e-05	-4.10414	0.61181	Large	TRUE	FALSE
Maxillofacial Surgeon	FL30C30	4	FL30C40	5	1	4.82222	1.41875	3.15556	1.53414	1.66667	18	8.91371e-08	-5.26899	0.785454	Large	TRUE	FALSE
Maxillofacial Surgeon	FL30C30	4	FL45C0	6	2	4.82222	1.41875	2.75556	1.66207	2.06667	24.5	2.8265e-07	-5.10055	0.760345	Large	TRUE	FALSE
Maxillofacial Surgeon	FL30C30	4	FL45C10	7	3	4.82222	1.41875	6.75556	1.15769	-1.93333	24	6.36971e-07	-4.94076	0.736525	Large	TRUE	FALSE
Maxillofacial Surgeon	FL30C30	4	FL45C20	8	4	4.82222	1.41875	8.04444	0.917861	-3.22222	0	4.36705e-09	-5.84131	0.870771	Large	TRUE	FALSE
Maxillofacial Surgeon	FL30C30	4	FL45C30	9	5	4.82222	1.41875	5	1.26491	-0.177778	353	0.599251	-0.516335	0.0769707	Negligible	FALSE	TRUE
Maxillofacial Surgeon	FL30C30	4	FL45C40	10	6	4.82222	1.41875	2.8	1.25786	2.02222	59	7.7638e-07	-4.90769	0.731595	Large	TRUE	FALSE
Maxillofacial Surgeon	FL30C30	4	FL70C0	11	7	4.82222	1.41875	5.48889	1.14741	-0.666667	213	0.0194497	-2.28411	0.340495	Medium	FALSE	FALSE
Maxillofacial Surgeon	FL30C30	4	FL70C10	12	8	4.82222	1.41875	5.88889	0.97119	-1.06667	113.5	0.000462869	-3.44847	0.514068	Large	TRUE	FALSE
Maxillofacial Surgeon	FL30C30	4	FL70C20	13	9	4.82222	1.41875	4.68889	1.41142	0.133333	298	0.573801	-0.54987	0.0819698	Negligible	FALSE	TRUE
Maxillofacial Surgeon	FL30C30	4	FL70C30	14	10	4.82222	1.41875	2.88889	0.993808	1.93333	51	7.09787e-07	-4.9177	0.733087	Large	TRUE	FALSE
Maxillofacial Surgeon	FL30C30	4	FL70C40	15	11	4.82222	1.41875	1.48889	1.55809	3.33333	9.5	8.03818e-09	-5.73408	0.854786	Large	TRUE	FALSE
Maxillofacial Surgeon	FL30C40	5	FL45C0	6	1	3.15556	1.53414	2.75556	1.66207	0.4	208.5	0.123753	-1.52159	0.226825	Small	FALSE	TRUE
Maxillofacial Surgeon	FL30C40	5	FL45C10	7	2	3.15556	1.53414	6.75556	1.15769	-3.6	0	4.68517e-09	-5.84131	0.870771	Large	TRUE	FALSE
Maxillofacial Surgeon	FL30C40	5	FL45C20	8	3	3.15556	1.53414	8.04444	0.917861	-4.88889	0	4.54033e-09	-5.84131	0.870771	Large	TRUE	FALSE
Maxillofacial Surgeon	FL30C40	5	FL45C30	9	4	3.15556	1.53414	5	1.26491	-1.84444	18	2.31815e-06	-4.69031	0.699189	Large	TRUE	FALSE
Maxillofacial Surgeon	FL30C40	5	FL45C40	10	5	3.15556	1.53414	2.8	1.25786	0.355556	240	0.137272	-1.46108	0.217805	Small	FALSE	TRUE
Maxillofacial Surgeon	FL30C40	5	FL70C0	11	6	3.15556	1.53414	5.48889	1.14741	-2.33333	16	6.21027e-08	-5.37124	0.800697	Large	TRUE	FALSE
Maxillofacial Surgeon	FL30C40	5	FL70C10	12	7	3.15556	1.53414	5.88889	0.97119	-2.73333	21	2.42739e-08	-5.53167	0.824613	Large	TRUE	FALSE
Maxillofacial Surgeon	FL30C40	5	FL70C20	13	8	3.15556	1.53414	4.68889	1.41142	-1.53333	111.5	8.7746e-05	-3.88647	0.57936	Large	TRUE	FALSE
Maxillofacial Surgeon	FL30C40	5	FL70C30	14	9	3.15556	1.53414	2.88889	0.993808	0.266667	371	0.304706	-1.00654	0.150047	Small	FALSE	TRUE
Maxillofacial Surgeon	FL30C40	5	FL70C40	15	10	3.15556	1.53414	1.48889	1.55809	1.66667	39.5	5.11843e-06	-4.51245	0.672677	Large	TRUE	FALSE
Maxillofacial Surgeon	FL45C0	6	FL45C10	7	1	2.75556	1.66207	6.75556	1.15769	-4	6.5	1.05723e-08	-5.70089	0.849838	Large	TRUE	FALSE
Maxillofacial Surgeon	FL45C0	6	FL45C20	8	2	2.75556	1.66207	8.04444	0.917861	-5.28889	0	4.45357e-09	-5.84131	0.870771	Large	TRUE	FALSE
Maxillofacial Surgeon	FL45C0	6	FL45C30	9	3	2.75556	1.66207	5	1.26491	-2.24444	27	3.46518e-07	-5.06566	0.755145	Large	TRUE	FALSE
Maxillofacial Surgeon	FL45C0	6	FL45C40	10	4	2.75556	1.66207	2.8	1.25786	-0.0444444	325	0.898667	-0.125685	0.018736	Negligible	FALSE	TRUE
Maxillofacial Surgeon	FL45C0	6	FL70C0	11	5	2.75556	1.66207	5.48889	1.14741	-2.73333	13	1.26587e-07	-5.26103	0.784269	Large	TRUE	FALSE
Maxillofacial Surgeon	FL45C0	6	FL70C10	12	6	2.75556	1.66207	5.88889	0.97119	-3.13333	18.5	2.33311e-08	-5.56085	0.828962	Large	TRUE	FALSE
Maxillofacial Surgeon	FL45C0	6	FL70C20	13	7	2.75556	1.66207	4.68889	1.41142	-1.93333	112	1.15777e-05	-4.35906	0.64981	Large	TRUE	FALSE
Maxillofacial Surgeon	FL45C0	6	FL70C30	14	8	2.75556	1.66207	2.88889	0.993808	-0.133333	339	0.847892	-0.188579	0.0281116	Negligible	FALSE	TRUE
Maxillofacial Surgeon	FL45C0	6	FL70C40	15	9	2.75556	1.66207	1.48889	1.55809	1.26667	129.5	0.000416417	-3.49505	0.521011	Large	TRUE	FALSE
Maxillofacial Surgeon	FL45C10	7	FL45C20	8	1	6.75556	1.15769	8.04444	0.917861	-1.28889	30	7.48169e-07	-4.85024	0.723031	Large	TRUE	FALSE
Maxillofacial Surgeon	FL45C10	7	FL45C30	9	2	6.75556	1.15769	5	1.26491	1.75556	28	3.45402e-07	-5.05171	0.753064	Large	TRUE	FALSE
Maxillofacial Surgeon	FL45C10	7	FL45C40	10	3	6.75556	1.15769	2.8	1.25786	3.95556	4	5.42813e-09	-5.79616	0.86404	Large	TRUE	FALSE
Maxillofacial Surgeon	FL45C10	7	FL70C0	11	4	6.75556	1.15769	5.48889	1.14741	1.26667	48	7.49778e-05	-3.91931	0.584256	Large	TRUE	FALSE
Maxillofacial Surgeon	FL45C10	7	FL70C10	12	5	6.75556	1.15769	5.88889	0.97119	0.866667	149.5	0.00191205	-3.04743	0.454284	Medium	FALSE	FALSE
Maxillofacial Surgeon	FL45C10	7	FL70C20	13	6	6.75556	1.15769	4.68889	1.41142	2.06667	35	1.49993e-07	-5.20778	0.776329	Large	TRUE	FALSE
Maxillofacial Surgeon	FL45C10	7	FL70C30	14	7	6.75556	1.15769	2.88889	0.993808	3.86667	0	6.19983e-09	-5.77675	0.861146	Large	TRUE	FALSE
Maxillofacial Surgeon	FL45C10	7	FL70C40	15	8	6.75556	1.15769	1.48889	1.55809	5.26667	5.5	6.58377e-09	-5.77923	0.861516	Large	TRUE	FALSE
Maxillofacial Surgeon	FL45C20	8	FL45C30	9	1	8.04444	0.917861	5	1.26491	3.04444	0	4.11872e-09	-5.84131	0.870771	Large	TRUE	FALSE
Maxillofacial Surgeon	FL45C20	8	FL45C40	10	2	8.04444	0.917861	2.8	1.25786	5.24444	0	4.09518e-09	-5.84131	0.870771	Large	TRUE	FALSE
Maxillofacial Surgeon	FL45C20	8	FL70C0	11	3	8.04444	0.917861	5.48889	1.14741	2.55556	0	1.24703e-08	-5.6454	0.841567	Large	TRUE	FALSE
Maxillofacial Surgeon	FL45C20	8	FL70C10	12	4	8.04444	0.917861	5.88889	0.97119	2.15556	5	6.27878e-08	-5.37267	0.800911	Large	TRUE	FALSE
Maxillofacial Surgeon	FL45C20	8	FL70C20	13	5	8.04444	0.917861	4.68889	1.41142	3.35556	0	1.00762e-08	-5.71145	0.851413	Large	TRUE	FALSE
Maxillofacial Surgeon	FL45C20	8	FL70C30	14	6	8.04444	0.917861	2.88889	0.993808	5.15556	0	4.23945e-09	-5.84131	0.870771	Large	TRUE	FALSE
Maxillofacial Surgeon	FL45C20	8	FL70C40	15	7	8.04444	0.917861	1.48889	1.55809	6.55556	1	4.67463e-09	-5.83002	0.869088	Large	TRUE	FALSE
Maxillofacial Surgeon	FL45C30	9	FL45C40	10	1	5	1.26491	2.8	1.25786	2.2	32.5	3.30142e-07	-5.07409	0.756401	Large	TRUE	FALSE
Maxillofacial Surgeon	FL45C30	9	FL70C0	11	2	5	1.26491	5.48889	1.14741	-0.488889	210	0.0489304	-1.9324	0.288065	Small	FALSE	TRUE
Maxillofacial Surgeon	FL45C30	9	FL70C10	12	3	5	1.26491	5.88889	0.97119	-0.888889	170	0.00181998	-3.0701	0.457663	Medium	FALSE	FALSE
Maxillofacial Surgeon	FL45C30	9	FL70C20	13	4	5	1.26491	4.68889	1.41142	0.311111	241.5	0.897003	-0.127378	0.0189883	Negligible	FALSE	TRUE
Maxillofacial Surgeon	FL45C30	9	FL70C30	14	5	5	1.26491	2.88889	0.993808	2.11111	18.5	1.81504e-08	-5.56085	0.828962	Large	TRUE	FALSE
Maxillofacial Surgeon	FL45C30	9	FL70C40	15	6	5	1.26491	1.48889	1.55809	3.51111	15	2.81639e-08	-5.53033	0.824413	Large	TRUE	FALSE
Maxillofacial Surgeon	FL45C40	10	FL70C0	11	1	2.8	1.25786	5.48889	1.14741	-2.68889	10.5	4.22896e-08	-5.44251	0.811322	Large	TRUE	FALSE
Maxillofacial Surgeon	FL45C40	10	FL70C10	12	2	2.8	1.25786	5.88889	0.97119	-3.08889	0	1.3243e-08	-5.6454	0.841567	Large	TRUE	FALSE
Maxillofacial Surgeon	FL45C40	10	FL70C20	13	3	2.8	1.25786	4.68889	1.41142	-1.88889	91	3.38807e-06	-4.61263	0.687611	Large	TRUE	FALSE
Maxillofacial Surgeon	FL45C40	10	FL70C30	14	4	2.8	1.25786	2.88889	0.993808	-0.0888889	276.5	0.712934	-0.359027	0.0535206	Negligible	FALSE	TRUE
Maxillofacial Surgeon	FL45C40	10	FL70C40	15	5	2.8	1.25786	1.48889	1.55809	1.31111	40.5	8.97712e-06	-4.3938	0.65499	Large	TRUE	FALSE
Maxillofacial Surgeon	FL70C0	11	FL70C10	12	1	5.48889	1.14741	5.88889	0.97119	-0.4	266.5	0.077896	-1.72344	0.256916	Small	FALSE	TRUE
Maxillofacial Surgeon	FL70C0	11	FL70C20	13	2	5.48889	1.14741	4.68889	1.41142	0.8	175	0.00660063	-2.66273	0.396936	Medium	FALSE	FALSE
Maxillofacial Surgeon	FL70C0	11	FL70C30	14	3	5.48889	1.14741	2.88889	0.993808	2.6	5	1.96162e-08	-5.58289	0.832247	Large	TRUE	FALSE
Maxillofacial Surgeon	FL70C0	11	FL70C40	15	4	5.48889	1.14741	1.48889	1.55809	4	13	1.09501e-08	-5.69457	0.848896	Large	TRUE	FALSE
Maxillofacial Surgeon	FL70C10	12	FL70C20	13	1	5.88889	0.97119	4.68889	1.41142	1.2	92.5	2.01193e-05	-4.15161	0.618886	Large	TRUE	FALSE
Maxillofacial Surgeon	FL70C10	12	FL70C30	14	2	5.88889	0.97119	2.88889	0.993808	3	0	9.15167e-09	-5.71145	0.851413	Large	TRUE	FALSE
Maxillofacial Surgeon	FL70C10	12	FL70C40	15	3	5.88889	0.97119	1.48889	1.55809	4.4	1.5	6.81732e-09	-5.75924	0.858537	Large	TRUE	FALSE
Maxillofacial Surgeon	FL70C20	13	FL70C30	14	1	4.68889	1.41142	2.88889	0.993808	1.8	131	3.05176e-05	-4.12963	0.615609	Large	TRUE	FALSE
Maxillofacial Surgeon	FL70C20	13	FL70C40	15	2	4.68889	1.41142	1.48889	1.55809	3.2	8.5	5.96032e-08	-5.39668	0.80449	Large	TRUE	FALSE
Maxillofacial Surgeon	FL70C30	14	FL70C40	15	1	2.88889	0.993808	1.48889	1.55809	1.4	103	3.03859e-05	-4.12648	0.615139	Large	TRUE	FALSE
Orthodontist	FL30C0	1	FL30C10	2	1	1.93333	1.59722	2.28889	1.68156	-0.355556	80.5	0.128593	-1.49342	0.222626	Small	FALSE	TRUE
Orthodontist	FL30C0	1	FL30C20	3	2	1.93333	1.59722	3.04444	1.47506	-1.11111	54.5	2.27183e-05	-4.15445	0.619309	Large	TRUE	FALSE
Orthodontist	FL30C0	1	FL30C30	4	3	1.93333	1.59722	4.37778	1.60954	-2.44444	0	8.7388e-09	-5.71145	0.851413	Large	TRUE	FALSE
Orthodontist	FL30C0	1	FL30C40	5	4	1.93333	1.59722	3.57778	1.51274	-1.64444	54	2.18952e-06	-4.68888	0.698977	Large	TRUE	FALSE
Orthodontist	FL30C0	1	FL45C0	6	5	1.93333	1.59722	3.66667	1.72562	-1.73333	6.5	3.3291e-07	-5.05297	0.753252	Large	TRUE	FALSE
Orthodontist	FL30C0	1	FL45C10	7	6	1.93333	1.59722	6.95556	1.01007	-5.02222	0	4.67196e-09	-5.84131	0.870771	Large	TRUE	FALSE
Orthodontist	FL30C0	1	FL45C20	8	7	1.93333	1.59722	7.86667	0.979796	-5.93333	0	4.61159e-09	-5.84131	0.870771	Large	TRUE	FALSE
Orthodontist	FL30C0	1	FL45C30	9	8	1.93333	1.59722	5.8	1.06667	-3.86667	0	9.59962e-09	-5.71145	0.851413	Large	TRUE	FALSE
Orthodontist	FL30C0	1	FL45C40	10	9	1.93333	1.59722	2.91111	1.26178	-0.977778	53.5	0.000331485	-3.5462	0.528637	Large	TRUE	FALSE
Orthodontist	FL30C0	1	FL70C0	11	10	1.93333	1.59722	6.08889	1.26178	-4.15556	3	5.33027e-09	-5.80745	0.865723	Large	TRUE	FALSE
Orthodontist	FL30C0	1	FL70C10	12	11	1.93333	1.59722	6.26667	0.827312	-4.33333	0	4.35463e-09	-5.84131	0.870771	Large	TRUE	FALSE
Orthodontist	FL30C0	1	FL70C20	13	12	1.93333	1.59722	4.86667	1.2037	-2.93333	20.5	1.47685e-07	-5.23539	0.780445	Large	TRUE	FALSE
Orthodontist	FL30C0	1	FL70C30	14	13	1.93333	1.59722	3.2	1.02415	-1.26667	143.5	0.000282118	-3.58211	0.533989	Large	TRUE	FALSE
Orthodontist	FL30C0	1	FL70C40	15	14	1.93333	1.59722	1.75556	1.17673	0.177778	184.5	0.459604	-0.713566	0.106372	Small	FALSE	TRUE
Orthodontist	FL30C10	2	FL30C20	3	1	2.28889	1.68156	3.04444	1.47506	-0.755556	17.5	0.000149236	-3.665	0.546346	Large	TRUE	FALSE
Orthodontist	FL30C10	2	FL30C30	4	2	2.28889	1.68156	4.37778	1.60954	-2.08889	6.5	6.98625e-08	-5.35174	0.797791	Large	TRUE	FALSE
Orthodontist	FL30C10	2	FL30C40	5	3	2.28889	1.68156	3.57778	1.51274	-1.28889	125	0.00018939	-3.69807	0.551276	Large	TRUE	FALSE
Orthodontist	FL30C10	2	FL45C0	6	4	2.28889	1.68156	3.66667	1.72562	-1.37778	76	3.01445e-06	-4.59374	0.684794	Large	TRUE	FALSE
Orthodontist	FL30C10	2	FL45C10	7	5	2.28889	1.68156	6.95556	1.01007	-4.66667	0	6.94712e-09	-5.77675	0.861146	Large	TRUE	FALSE
Orthodontist	FL30C10	2	FL45C20	8	6	2.28889	1.68156	7.86667	0.979796	-5.57778	0	4.68517e-09	-5.84131	0.870771	Large	TRUE	FALSE
Orthodontist	FL30C10	2	FL45C30	9	7	2.28889	1.68156	5.8	1.06667	-3.51111	3	7.45939e-09	-5.74173	0.855927	Large	TRUE	FALSE
Orthodontist	FL30C10	2	FL45C40	10	8	2.28889	1.68156	2.91111	1.26178	-0.622222	153	0.0201825	-2.27815	0.339606	Medium	FALSE	FALSE
Orthodontist	FL30C10	2	FL70C0	11	9	2.28889	1.68156	6.08889	1.26178	-3.8	9	1.28642e-08	-5.67171	0.845489	Large	TRUE	FALSE
Orthodontist	FL30C10	2	FL70C10	12	10	2.28889	1.68156	6.26667	0.827312	-3.97778	0	9.89048e-09	-5.71145	0.851413	Large	TRUE	FALSE
Orthodontist	FL30C10	2	FL70C20	13	11	2.28889	1.68156	4.86667	1.2037	-2.57778	10	1.52854e-07	-5.22807	0.779355	Large	TRUE	FALSE
Orthodontist	FL30C10	2	FL70C30	14	12	2.28889	1.68156	3.2	1.02415	-0.911111	160	0.00598449	-2.71793	0.405165	Medium	FALSE	FALSE
Orthodontist	FL30C10	2	FL70C40	15	13	2.28889	1.68156	1.75556	1.17673	0.533333	142	0.0344494	-2.07723	0.309656	Medium	FALSE	FALSE
Orthodontist	FL30C20	3	FL30C30	4	1	3.04444	1.47506	4.37778	1.60954	-1.33333	50.5	4.11087e-06	-4.54097	0.676928	Large	TRUE	FALSE
Orthodontist	FL30C20	3	FL30C40	5	2	3.04444	1.47506	3.57778	1.51274	-0.533333	202	0.0363741	-2.05809	0.306801	Medium	FALSE	FALSE
Orthodontist	FL30C20	3	FL45C0	6	3	3.04444	1.47506	3.66667	1.72562	-0.622222	155.5	0.012925	-2.42771	0.361901	Medium	FALSE	FALSE
Orthodontist	FL30C20	3	FL45C10	7	4	3.04444	1.47506	6.95556	1.01007	-3.91111	0	6.55529e-09	-5.77675	0.861146	Large	TRUE	FALSE
Orthodontist	FL30C20	3	FL45C20	8	5	3.04444	1.47506	7.86667	0.979796	-4.82222	0	4.62989e-09	-5.84131	0.870771	Large	TRUE	FALSE
Orthodontist	FL30C20	3	FL45C30	9	6	3.04444	1.47506	5.8	1.06667	-2.75556	4.5	2.93576e-08	-5.52026	0.822912	Large	TRUE	FALSE
Orthodontist	FL30C20	3	FL45C40	10	7	3.04444	1.47506	2.91111	1.26178	0.133333	234	0.565381	-0.560968	0.0836242	Negligible	FALSE	TRUE
Orthodontist	FL30C20	3	FL70C0	11	8	3.04444	1.47506	6.08889	1.26178	-3.04444	13.5	1.67418e-08	-5.6192	0.837661	Large	TRUE	FALSE
Orthodontist	FL30C20	3	FL70C10	12	9	3.04444	1.47506	6.26667	0.827312	-3.22222	0	1.3998e-08	-5.6454	0.841567	Large	TRUE	FALSE
Orthodontist	FL30C20	3	FL70C20	13	10	3.04444	1.47506	4.86667	1.2037	-1.82222	30	1.54179e-06	-4.7603	0.709624	Large	TRUE	FALSE
Orthodontist	FL30C20	3	FL70C30	14	11	3.04444	1.47506	3.2	1.02415	-0.155556	250	0.576946	-0.544969	0.0812392	Negligible	FALSE	TRUE
Orthodontist	FL30C20	3	FL70C40	15	12	3.04444	1.47506	1.75556	1.17673	1.28889	32	4.15299e-06	-4.53912	0.676653	Large	TRUE	FALSE
Orthodontist	FL30C30	4	FL30C40	5	1	4.37778	1.60954	3.57778	1.51274	0.8	135	0.000226443	-3.55852	0.530474	Large	TRUE	FALSE
Orthodontist	FL30C30	4	FL45C0	6	2	4.37778	1.60954	3.66667	1.72562	0.711111	191	0.00456063	-2.77704	0.413977	Medium	FALSE	FALSE
Orthodontist	FL30C30	4	FL45C10	7	3	4.37778	1.60954	6.95556	1.01007	-2.57778	15	6.03394e-08	-5.3842	0.802629	Large	TRUE	FALSE
Orthodontist	FL30C30	4	FL45C20	8	4	4.37778	1.60954	7.86667	0.979796	-3.48889	0	6.70285e-09	-5.77675	0.861146	Large	TRUE	FALSE
Orthodontist	FL30C30	4	FL45C30	9	5	4.37778	1.60954	5.8	1.06667	-1.42222	64	3.36562e-05	-4.11116	0.612856	Large	TRUE	FALSE
Orthodontist	FL30C30	4	FL45C40	10	6	4.37778	1.60954	2.91111	1.26178	1.46667	30	8.26923e-07	-4.85024	0.723031	Large	TRUE	FALSE
Orthodontist	FL30C30	4	FL70C0	11	7	4.37778	1.60954	6.08889	1.26178	-1.71111	39.5	3.29905e-06	-4.61105	0.687375	Large	TRUE	FALSE
Orthodontist	FL30C30	4	FL70C10	12	8	4.37778	1.60954	6.26667	0.827312	-1.88889	13	4.06134e-07	-5.02738	0.749438	Large	TRUE	FALSE
Orthodontist	FL30C30	4	FL70C20	13	9	4.37778	1.60954	4.86667	1.2037	-0.488889	243	0.153399	-1.41395	0.210779	Small	FALSE	TRUE
Orthodontist	FL30C30	4	FL70C30	14	10	4.37778	1.60954	3.2	1.02415	1.17778	128.5	0.000221342	-3.64923	0.543995	Large	TRUE	FALSE
Orthodontist	FL30C30	4	FL70C40	15	11	4.37778	1.60954	1.75556	1.17673	2.62222	0	5.68061e-09	-5.77675	0.861146	Large	TRUE	FALSE
Orthodontist	FL30C40	5	FL45C0	6	1	3.57778	1.51274	3.66667	1.72562	-0.0888889	227	0.908679	-0.113126	0.0168638	Negligible	FALSE	TRUE
Orthodontist	FL30C40	5	FL45C10	7	2	3.57778	1.51274	6.95556	1.01007	-3.37778	0	1.41128e-08	-5.6454	0.841567	Large	TRUE	FALSE
Orthodontist	FL30C40	5	FL45C20	8	3	3.57778	1.51274	7.86667	0.979796	-4.28889	0	4.33236e-09	-5.84131	0.870771	Large	TRUE	FALSE
Orthodontist	FL30C40	5	FL45C30	9	4	3.57778	1.51274	5.8	1.06667	-2.22222	35	2.51147e-07	-5.12503	0.763994	Large	TRUE	FALSE
Orthodontist	FL30C40	5	FL45C40	10	5	3.57778	1.51274	2.91111	1.26178	0.666667	119	0.00162317	-3.05173	0.454925	Medium	FALSE	FALSE
Orthodontist	FL30C40	5	FL70C0	11	6	3.57778	1.51274	6.08889	1.26178	-2.51111	26	3.67693e-08	-5.47332	0.815914	Large	TRUE	FALSE
Orthodontist	FL30C40	5	FL70C10	12	7	3.57778	1.51274	6.26667	0.827312	-2.68889	3.5	1.71638e-08	-5.60164	0.835043	Large	TRUE	FALSE
Orthodontist	FL30C40	5	FL70C20	13	8	3.57778	1.51274	4.86667	1.2037	-1.28889	123.5	0.000527276	-3.43967	0.512756	Large	FALSE	FALSE
Orthodontist	FL30C40	5	FL70C30	14	9	3.57778	1.51274	3.2	1.02415	0.377778	187	0.144832	-1.43982	0.214635	Small	FALSE	TRUE
Orthodontist	FL30C40	5	FL70C40	15	10	3.57778	1.51274	1.75556	1.17673	1.82222	0	5.58292e-08	-5.37309	0.800973	Large	TRUE	FALSE
Orthodontist	FL45C0	6	FL45C10	7	1	3.66667	1.72562	6.95556	1.01007	-3.28889	15	2.83617e-08	-5.53033	0.824413	Large	TRUE	FALSE
Orthodontist	FL45C0	6	FL45C20	8	2	3.66667	1.72562	7.86667	0.979796	-4.2	2	1.13967e-08	-5.6873	0.847813	Large	TRUE	FALSE
Orthodontist	FL45C0	6	FL45C30	9	3	3.66667	1.72562	5.8	1.06667	-2.13333	47.5	3.38107e-07	-5.05148	0.75303	Large	TRUE	FALSE
Orthodontist	FL45C0	6	FL45C40	10	4	3.66667	1.72562	2.91111	1.26178	0.755556	169	0.00819117	-2.57653	0.384087	Medium	FALSE	FALSE
Orthodontist	FL45C0	6	FL70C0	11	5	3.66667	1.72562	6.08889	1.26178	-2.42222	27.5	3.65457e-07	-5.05869	0.754104	Large	TRUE	FALSE
Orthodontist	FL45C0	6	FL70C10	12	6	3.66667	1.72562	6.26667	0.827312	-2.6	33	8.96677e-08	-5.31298	0.792012	Large	TRUE	FALSE
Orthodontist	FL45C0	6	FL70C20	13	7	3.66667	1.72562	4.86667	1.2037	-1.2	142	0.000829083	-3.31377	0.493988	Medium	FALSE	FALSE
Orthodontist	FL45C0	6	FL70C30	14	8	3.66667	1.72562	3.2	1.02415	0.466667	273	0.151523	-1.41397	0.210782	Small	FALSE	TRUE
Orthodontist	FL45C0	6	FL70C40	15	9	3.66667	1.72562	1.75556	1.17673	1.91111	24	1.56822e-07	-5.18834	0.773432	Large	TRUE	FALSE
Orthodontist	FL45C10	7	FL45C20	8	1	6.95556	1.01007	7.86667	0.979796	-0.911111	127.5	0.00015868	-3.66319	0.546076	Large	TRUE	FALSE
Orthodontist	FL45C10	7	FL45C30	9	2	6.95556	1.01007	5.8	1.06667	1.15556	97	3.06935e-05	-4.08881	0.609524	Large	TRUE	FALSE
Orthodontist	FL45C10	7	FL45C40	10	3	6.95556	1.01007	2.91111	1.26178	4.04444	0	4.40072e-09	-5.84131	0.870771	Large	TRUE	FALSE
Orthodontist	FL45C10	7	FL70C0	11	4	6.95556	1.01007	6.08889	1.26178	0.866667	170	0.00170442	-3.0701	0.457663	Medium	FALSE	FALSE
Orthodontist	FL45C10	7	FL70C10	12	5	6.95556	1.01007	6.26667	0.827312	0.688889	87.5	0.00112266	-3.14525	0.468866	Medium	FALSE	FALSE
Orthodontist	FL45C10	7	FL70C20	13	6	6.95556	1.01007	4.86667	1.2037	2.08889	20	8.20425e-08	-5.31941	0.79297	Large	TRUE	FALSE
Orthodontist	FL45C10	7	FL70C30	14	7	6.95556	1.01007	3.2	1.02415	3.75556	0	4.24794e-09	-5.84131	0.870771	Large	TRUE	FALSE
Orthodontist	FL45C10	7	FL70C40	15	8	6.95556	1.01007	1.75556	1.17673	5.2	0	4.47131e-09	-5.84131	0.870771	Large	TRUE	FALSE
Orthodontist	FL45C20	8	FL45C30	9	1	7.86667	0.979796	5.8	1.06667	2.06667	30	1.48821e-07	-5.18982	0.773653	Large	TRUE	FALSE
Orthodontist	FL45C20	8	FL45C40	10	2	7.86667	0.979796	2.91111	1.26178	4.95556	0	4.34225e-09	-5.84131	0.870771	Large	TRUE	FALSE
Orthodontist	FL45C20	8	FL70C0	11	3	7.86667	0.979796	6.08889	1.26178	1.77778	35	9.39891e-07	-4.86551	0.725308	Large	TRUE	FALSE
Orthodontist	FL45C20	8	FL70C10	12	4	7.86667	0.979796	6.26667	0.827312	1.6	0	2.87594e-08	-5.44245	0.811312	Large	TRUE	FALSE
Orthodontist	FL45C20	8	FL70C20	13	5	7.86667	0.979796	4.86667	1.2037	3	0	1.89361e-08	-5.57857	0.831605	Large	TRUE	FALSE
Orthodontist	FL45C20	8	FL70C30	14	6	7.86667	0.979796	3.2	1.02415	4.66667	0	4.14951e-09	-5.84131	0.870771	Large	TRUE	FALSE
Orthodontist	FL45C20	8	FL70C40	15	7	7.86667	0.979796	1.75556	1.17673	6.11111	0	4.08814e-09	-5.84131	0.870771	Large	TRUE	FALSE
Orthodontist	FL45C30	9	FL45C40	10	1	5.8	1.06667	2.91111	1.26178	2.88889	3.5	1.72195e-08	-5.60164	0.835043	Large	TRUE	FALSE
Orthodontist	FL45C30	9	FL70C0	11	2	5.8	1.06667	6.08889	1.26178	-0.288889	263	0.262309	-1.09974	0.16394	Small	FALSE	TRUE
Orthodontist	FL45C30	9	FL70C10	12	3	5.8	1.06667	6.26667	0.827312	-0.466667	104.5	0.0123783	-2.44342	0.364244	Medium	FALSE	FALSE
Orthodontist	FL45C30	9	FL70C20	13	4	5.8	1.06667	4.86667	1.2037	0.933333	135	0.000500131	-3.41529	0.509121	Large	FALSE	FALSE
Orthodontist	FL45C30	9	FL70C30	14	5	5.8	1.06667	3.2	1.02415	2.6	5	2.01321e-08	-5.58289	0.832247	Large	TRUE	FALSE
Orthodontist	FL45C30	9	FL70C40	15	6	5.8	1.06667	1.75556	1.17673	4.04444	0	6.23329e-09	-5.77675	0.861146	Large	TRUE	FALSE
Orthodontist	FL45C40	10	FL70C0	11	1	2.91111	1.26178	6.08889	1.26178	-3.17778	10.5	1.31172e-08	-5.65421	0.84288	Large	TRUE	FALSE
Orthodontist	FL45C40	10	FL70C10	12	2	2.91111	1.26178	6.26667	0.827312	-3.35556	0	1.275e-08	-5.6454	0.841567	Large	TRUE	FALSE
Orthodontist	FL45C40	10	FL70C20	13	3	2.91111	1.26178	4.86667	1.2037	-1.95556	16.5	5.5837e-07	-4.9724	0.741241	Large	TRUE	FALSE
Orthodontist	FL45C40	10	FL70C30	14	4	2.91111	1.26178	3.2	1.02415	-0.288889	229.5	0.352448	-0.911259	0.135843	Small	FALSE	TRUE
Orthodontist	FL45C40	10	FL70C40	15	5	2.91111	1.26178	1.75556	1.17673	1.15556	33	2.03936e-06	-4.61892	0.688548	Large	TRUE	FALSE
Orthodontist	FL70C0	11	FL70C10	12	1	6.08889	1.26178	6.26667	0.827312	-0.177778	250	0.403587	-0.812084	0.121058	Small	FALSE	TRUE
Orthodontist	FL70C0	11	FL70C20	13	2	6.08889	1.26178	4.86667	1.2037	1.22222	110	0.000232058	-3.64334	0.543117	Large	TRUE	FALSE
Orthodontist	FL70C0	11	FL70C30	14	3	6.08889	1.26178	3.2	1.02415	2.88889	5	5.99923e-09	-5.78487	0.862358	Large	TRUE	FALSE
Orthodontist	FL70C0	11	FL70C40	15	4	6.08889	1.26178	1.75556	1.17673	4.33333	0	4.47258e-09	-5.84131	0.870771	Large	TRUE	FALSE
Orthodontist	FL70C10	12	FL70C20	13	1	6.26667	0.827312	4.86667	1.2037	1.4	46.5	3.11611e-06	-4.60132	0.685924	Large	TRUE	FALSE
Orthodontist	FL70C10	12	FL70C30	14	2	6.26667	0.827312	3.2	1.02415	3.06667	0	3.97469e-09	-5.84131	0.870771	Large	TRUE	FALSE
Orthodontist	FL70C10	12	FL70C40	15	3	6.26667	0.827312	1.75556	1.17673	4.51111	0	4.01373e-09	-5.84131	0.870771	Large	TRUE	FALSE
Orthodontist	FL70C20	13	FL70C30	14	1	4.86667	1.2037	3.2	1.02415	1.66667	32	1.10528e-06	-4.82007	0.718533	Large	TRUE	FALSE
Orthodontist	FL70C20	13	FL70C40	15	2	4.86667	1.2037	1.75556	1.17673	3.11111	0	2.09055e-08	-5.57857	0.831605	Large	TRUE	FALSE
Orthodontist	FL70C30	14	FL70C40	15	1	3.2	1.02415	1.75556	1.17673	1.44444	44.5	2.44455e-06	-4.63149	0.690422	Large	TRUE	FALSE
Class II Patient	FL30C0	1	FL30C10	2	1	0.977778	1.18301	1.71111	1.53655	-0.733333	114	2.23025e-07	-5.05349	0.532685	Large	TRUE	FALSE
Class II Patient	FL30C0	1	FL30C20	3	2	0.977778	1.18301	2.08889	1.50292	-1.11111	14	3.17562e-11	-6.51519	0.686761	Large	TRUE	FALSE
Class II Patient	FL30C0	1	FL30C30	4	3	0.977778	1.18301	4.26667	1.55492	-3.28889	0	3.84242e-16	-8.10079	0.853899	Large	TRUE	FALSE
Class II Patient	FL30C0	1	FL30C40	5	4	0.977778	1.18301	2.82222	1.57464	-1.84444	118.5	1.42724e-11	-6.70878	0.707167	Large	TRUE	FALSE
Class II Patient	FL30C0	1	FL45C0	6	5	0.977778	1.18301	2.84444	1.84337	-1.86667	42.5	9.78905e-14	-7.35443	0.775225	Large	TRUE	FALSE
Class II Patient	FL30C0	1	FL45C10	7	6	0.977778	1.18301	6.5	1.05672	-5.52222	0	1.7289e-16	-8.19286	0.863603	Large	TRUE	FALSE
Class II Patient	FL30C0	1	FL45C20	8	7	0.977778	1.18301	7.81111	1.13426	-6.83333	0	1.25895e-16	-8.2385	0.868414	Large	TRUE	FALSE
Class II Patient	FL30C0	1	FL45C30	9	8	0.977778	1.18301	5.37778	0.995298	-4.4	1.5	2.73071e-16	-8.14071	0.858107	Large	TRUE	FALSE
Class II Patient	FL30C0	1	FL45C40	10	9	0.977778	1.18301	2.56667	1.46856	-1.58889	145.5	5.84437e-11	-6.48904	0.684005	Large	TRUE	FALSE
Class II Patient	FL30C0	1	FL70C0	11	10	0.977778	1.18301	5.8	1.27541	-4.82222	0	2.79086e-16	-8.14696	0.858764	Large	TRUE	FALSE
Class II Patient	FL30C0	1	FL70C10	12	11	0.977778	1.18301	5.52222	1.22227	-4.54444	5.5	2.31232e-16	-8.17035	0.861231	Large	TRUE	FALSE
Class II Patient	FL30C0	1	FL70C20	13	12	0.977778	1.18301	4.24444	0.969663	-3.26667	31	5.63329e-16	-8.01797	0.845168	Large	TRUE	FALSE
Class II Patient	FL30C0	1	FL70C30	14	13	0.977778	1.18301	2.4	1.12349	-1.42222	250.5	3.56517e-10	-6.20201	0.65375	Large	TRUE	FALSE
Class II Patient	FL30C0	1	FL70C40	15	14	0.977778	1.18301	1.74444	1.30436	-0.766667	263	1.51777e-06	-4.69484	0.49488	Medium	TRUE	FALSE
Class II Patient	FL30C10	2	FL30C20	3	1	1.71111	1.53655	2.08889	1.50292	-0.377778	382	0.00208589	-2.9524	0.31121	Medium	FALSE	FALSE
Class II Patient	FL30C10	2	FL30C30	4	2	1.71111	1.53655	4.26667	1.55492	-2.55556	44	3.97926e-15	-7.81487	0.82376	Large	TRUE	FALSE
Class II Patient	FL30C10	2	FL30C40	5	3	1.71111	1.53655	2.82222	1.57464	-1.11111	485	1.54682e-06	-4.75813	0.501551	Large	TRUE	FALSE
Class II Patient	FL30C10	2	FL45C0	6	4	1.71111	1.53655	2.84444	1.84337	-1.13333	168	3.99893e-10	-6.14091	0.647308	Large	TRUE	FALSE
Class II Patient	FL30C10	2	FL45C10	7	5	1.71111	1.53655	6.5	1.05672	-4.78889	3	2.19945e-16	-8.18058	0.862309	Large	TRUE	FALSE
Class II Patient	FL30C10	2	FL45C20	8	6	1.71111	1.53655	7.81111	1.13426	-6.1	0	1.32299e-16	-8.2385	0.868414	Large	TRUE	FALSE
Class II Patient	FL30C10	2	FL45C30	9	7	1.71111	1.53655	5.37778	0.995298	-3.66667	47	8.72815e-16	-8.00057	0.843334	Large	TRUE	FALSE
Class II Patient	FL30C10	2	FL45C40	10	8	1.71111	1.53655	2.56667	1.46856	-0.855556	537	4.88496e-05	-4.00888	0.422573	Medium	TRUE	FALSE
Class II Patient	FL30C10	2	FL70C0	11	9	1.71111	1.53655	5.8	1.27541	-4.08889	22.5	5.91514e-16	-8.05334	0.848896	Large	TRUE	FALSE
Class II Patient	FL30C10	2	FL70C10	12	10	1.71111	1.53655	5.52222	1.22227	-3.81111	76.5	2.36471e-15	-7.87987	0.830611	Large	TRUE	FALSE
Class II Patient	FL30C10	2	FL70C20	13	11	1.71111	1.53655	4.24444	0.969663	-2.53333	156.5	7.16472e-14	-7.43842	0.784079	Large	TRUE	FALSE
Class II Patient	FL30C10	2	FL70C30	14	12	1.71111	1.53655	2.4	1.12349	-0.688889	701	0.000815683	-3.30612	0.348495	Medium	FALSE	FALSE
Class II Patient	FL30C10	2	FL70C40	15	13	1.71111	1.53655	1.74444	1.30436	-0.0333333	1049	0.712714	-0.360927	0.038045	Negligible	FALSE	TRUE
Class II Patient	FL30C20	3	FL30C30	4	1	2.08889	1.50292	4.26667	1.55492	-2.17778	30	3.68635e-14	-7.52343	0.793039	Large	TRUE	FALSE
Class II Patient	FL30C20	3	FL30C40	5	2	2.08889	1.50292	2.82222	1.57464	-0.733333	560	0.000412787	-3.4847	0.367319	Medium	TRUE	FALSE
Class II Patient	FL30C20	3	FL45C0	6	3	2.08889	1.50292	2.84444	1.84337	-0.755556	437.5	7.45853e-06	-4.38202	0.461906	Medium	TRUE	FALSE
Class II Patient	FL30C20	3	FL45C10	7	4	2.08889	1.50292	6.5	1.05672	-4.41111	3	3.32021e-16	-8.13447	0.857449	Large	TRUE	FALSE
Class II Patient	FL30C20	3	FL45C20	8	5	2.08889	1.50292	7.81111	1.13426	-5.72222	0	1.21354e-16	-8.2385	0.868414	Large	TRUE	FALSE
Class II Patient	FL30C20	3	FL45C30	9	6	2.08889	1.50292	5.37778	0.995298	-3.28889	43.5	5.34858e-16	-8.06347	0.849965	Large	TRUE	FALSE
Class II Patient	FL30C20	3	FL45C40	10	7	2.08889	1.50292	2.56667	1.46856	-0.477778	547.5	0.00601684	-2.70539	0.285173	Small	FALSE	TRUE
Class II Patient	FL30C20	3	FL70C0	11	8	2.08889	1.50292	5.8	1.27541	-3.71111	18.5	3.63044e-16	-8.11717	0.855625	Large	TRUE	FALSE
Class II Patient	FL30C20	3	FL70C10	12	9	2.08889	1.50292	5.52222	1.22227	-3.43333	84	2.15213e-15	-7.90051	0.832787	Large	TRUE	FALSE
Class II Patient	FL30C20	3	FL70C20	13	10	2.08889	1.50292	4.24444	0.969663	-2.15556	126.5	2.22729e-13	-7.28112	0.767498	Large	TRUE	FALSE
Class II Patient	FL30C20	3	FL70C30	14	11	2.08889	1.50292	2.4	1.12349	-0.311111	897.5	0.12584	-1.50856	0.159017	Small	FALSE	TRUE
Class II Patient	FL30C20	3	FL70C40	15	12	2.08889	1.50292	1.74444	1.30436	0.344444	786	0.0554221	-1.87226	0.197353	Small	FALSE	TRUE
Class II Patient	FL30C30	4	FL30C40	5	1	4.26667	1.55492	2.82222	1.57464	1.44444	250	5.74106e-10	-6.12798	0.645946	Large	TRUE	FALSE
Class II Patient	FL30C30	4	FL45C0	6	2	4.26667	1.55492	2.84444	1.84337	1.42222	461.5	5.74321e-08	-5.37423	0.566494	Large	TRUE	FALSE
Class II Patient	FL30C30	4	FL45C10	7	3	4.26667	1.55492	6.5	1.05672	-2.23333	123.5	2.0372e-13	-7.29499	0.768959	Large	TRUE	FALSE
Class II Patient	FL30C30	4	FL45C20	8	4	4.26667	1.55492	7.81111	1.13426	-3.54444	0	2.79604e-16	-8.14696	0.858764	Large	TRUE	FALSE
Class II Patient	FL30C30	4	FL45C30	9	5	4.26667	1.55492	5.37778	0.995298	-1.11111	358	1.37351e-07	-5.17626	0.545625	Large	TRUE	FALSE
Class II Patient	FL30C30	4	FL45C40	10	6	4.26667	1.55492	2.56667	1.46856	1.7	165	2.75705e-12	-6.9152	0.728926	Large	TRUE	FALSE
Class II Patient	FL30C30	4	FL70C0	11	7	4.26667	1.55492	5.8	1.27541	-1.53333	267	3.11753e-09	-5.87544	0.619326	Large	TRUE	FALSE
Class II Patient	FL30C30	4	FL70C10	12	8	4.26667	1.55492	5.52222	1.22227	-1.25556	603	4.3459e-07	-4.97901	0.524833	Large	TRUE	FALSE
Class II Patient	FL30C30	4	FL70C20	13	9	4.26667	1.55492	4.24444	0.969663	0.0222222	1023	0.74211	-0.323479	0.0340977	Negligible	FALSE	TRUE
Class II Patient	FL30C30	4	FL70C30	14	10	4.26667	1.55492	2.4	1.12349	1.86667	298	6.33215e-11	-6.48829	0.683926	Large	TRUE	FALSE
Class II Patient	FL30C30	4	FL70C40	15	11	4.26667	1.55492	1.74444	1.30436	2.52222	30	1.00359e-15	-7.97382	0.840515	Large	TRUE	FALSE
Class II Patient	FL30C40	5	FL45C0	6	1	2.82222	1.57464	2.84444	1.84337	-0.0222222	1270	0.963005	-0.0458387	0.00483182	Negligible	FALSE	TRUE
Class II Patient	FL30C40	5	FL45C10	7	2	2.82222	1.57464	6.5	1.05672	-3.67778	0	1.97759e-15	-7.91345	0.834151	Large	TRUE	FALSE
Class II Patient	FL30C40	5	FL45C20	8	3	2.82222	1.57464	7.81111	1.13426	-4.98889	0	1.24349e-16	-8.2385	0.868414	Large	TRUE	FALSE
Class II Patient	FL30C40	5	FL45C30	9	4	2.82222	1.57464	5.37778	0.995298	-2.55556	30	1.17946e-14	-7.67685	0.809211	Large	TRUE	FALSE
Class II Patient	FL30C40	5	FL45C40	10	5	2.82222	1.57464	2.56667	1.46856	0.255556	654	0.110842	-1.56008	0.164447	Small	FALSE	TRUE
Class II Patient	FL30C40	5	FL70C0	11	6	2.82222	1.57464	5.8	1.27541	-2.97778	43	1.35873e-14	-7.66714	0.808187	Large	TRUE	FALSE
Class II Patient	FL30C40	5	FL70C10	12	7	2.82222	1.57464	5.52222	1.22227	-2.7	68	3.20913e-14	-7.55156	0.796005	Large	TRUE	FALSE
Class II Patient	FL30C40	5	FL70C20	13	8	2.82222	1.57464	4.24444	0.969663	-1.42222	319	2.14548e-09	-5.92289	0.624328	Large	TRUE	FALSE
Class II Patient	FL30C40	5	FL70C30	14	9	2.82222	1.57464	2.4	1.12349	0.422222	1056	0.0487144	-1.94853	0.205393	Small	FALSE	TRUE
Class II Patient	FL30C40	5	FL70C40	15	10	2.82222	1.57464	1.74444	1.30436	1.07778	220	3.03063e-09	-5.82317	0.613816	Large	TRUE	FALSE
Class II Patient	FL45C0	6	FL45C10	7	1	2.84444	1.84337	6.5	1.05672	-3.65556	51	1.13595e-15	-7.9842	0.841609	Large	TRUE	FALSE
Class II Patient	FL45C0	6	FL45C20	8	2	2.84444	1.84337	7.81111	1.13426	-4.96667	0	2.15783e-16	-8.19286	0.863603	Large	TRUE	FALSE
Class II Patient	FL45C0	6	FL45C30	9	3	2.84444	1.84337	5.37778	0.995298	-2.53333	201.5	5.2317e-13	-7.18671	0.757546	Large	TRUE	FALSE
Class II Patient	FL45C0	6	FL45C40	10	4	2.84444	1.84337	2.56667	1.46856	0.277778	1003	0.215803	-1.22269	0.128883	Small	FALSE	TRUE
Class II Patient	FL45C0	6	FL70C0	11	5	2.84444	1.84337	5.8	1.27541	-2.95556	94	3.7134e-14	-7.54148	0.794942	Large	TRUE	FALSE
Class II Patient	FL45C0	6	FL70C10	12	6	2.84444	1.84337	5.52222	1.22227	-2.67778	207	1.58095e-12	-7.03753	0.741821	Large	TRUE	FALSE
Class II Patient	FL45C0	6	FL70C20	13	7	2.84444	1.84337	4.24444	0.969663	-1.4	372	3.47207e-08	-5.47074	0.576666	Large	TRUE	FALSE
Class II Patient	FL45C0	6	FL70C30	14	8	2.84444	1.84337	2.4	1.12349	0.444444	985.5	0.06146	-1.84344	0.194316	Small	FALSE	TRUE
Class II Patient	FL45C0	6	FL70C40	15	9	2.84444	1.84337	1.74444	1.30436	1.1	486.5	1.51724e-06	-4.74989	0.500682	Large	TRUE	FALSE
Class II Patient	FL45C10	7	FL45C20	8	1	6.5	1.05672	7.81111	1.13426	-1.31111	353	6.23743e-09	-5.74686	0.605772	Large	TRUE	FALSE
Class II Patient	FL45C10	7	FL45C30	9	2	6.5	1.05672	5.37778	0.995298	1.12222	288	1.45661e-08	-5.58591	0.588806	Large	TRUE	FALSE
Class II Patient	FL45C10	7	FL45C40	10	3	6.5	1.05672	2.56667	1.46856	3.93333	0	8.91285e-16	-8.00767	0.844083	Large	TRUE	FALSE
Class II Patient	FL45C10	7	FL70C0	11	4	6.5	1.05672	5.8	1.27541	0.7	748	0.000465074	-3.44514	0.363149	Medium	TRUE	FALSE
Class II Patient	FL45C10	7	FL70C10	12	5	6.5	1.05672	5.52222	1.22227	0.977778	529	2.81177e-06	-4.62494	0.487512	Medium	TRUE	FALSE
Class II Patient	FL45C10	7	FL70C20	13	6	6.5	1.05672	4.24444	0.969663	2.25556	32	1.18906e-14	-7.66744	0.808219	Large	TRUE	FALSE
Class II Patient	FL45C10	7	FL70C30	14	7	6.5	1.05672	2.4	1.12349	4.1	0	1.20803e-16	-8.2385	0.868414	Large	TRUE	FALSE
Class II Patient	FL45C10	7	FL70C40	15	8	6.5	1.05672	1.74444	1.30436	4.75556	0	1.84706e-16	-8.19286	0.863603	Large	TRUE	FALSE
Class II Patient	FL45C20	8	FL45C30	9	1	7.81111	1.13426	5.37778	0.995298	2.43333	48	9.4797e-15	-7.69553	0.81118	Large	TRUE	FALSE
Class II Patient	FL45C20	8	FL45C40	10	2	7.81111	1.13426	2.56667	1.46856	5.24444	0	1.30152e-16	-8.2385	0.868414	Large	TRUE	FALSE
Class II Patient	FL45C20	8	FL70C0	11	3	7.81111	1.13426	5.8	1.27541	2.01111	75	1.95165e-13	-7.29929	0.769413	Large	TRUE	FALSE
Class II Patient	FL45C20	8	FL70C10	12	4	7.81111	1.13426	5.52222	1.22227	2.28889	11.5	2.6627e-14	-7.56543	0.797466	Large	TRUE	FALSE
Class II Patient	FL45C20	8	FL70C20	13	5	7.81111	1.13426	4.24444	0.969663	3.56667	5	2.88159e-16	-8.12615	0.856572	Large	TRUE	FALSE
Class II Patient	FL45C20	8	FL70C30	14	6	7.81111	1.13426	2.4	1.12349	5.41111	0	1.41792e-16	-8.2385	0.868414	Large	TRUE	FALSE
Class II Patient	FL45C20	8	FL70C40	15	7	7.81111	1.13426	1.74444	1.30436	6.06667	0	1.33663e-16	-8.2385	0.868414	Large	TRUE	FALSE
Class II Patient	FL45C30	9	FL45C40	10	1	5.37778	0.995298	2.56667	1.46856	2.81111	51	4.86396e-15	-7.7842	0.820527	Large	TRUE	FALSE
Class II Patient	FL45C30	9	FL70C0	11	2	5.37778	0.995298	5.8	1.27541	-0.422222	853.5	0.0201011	-2.2765	0.239964	Small	FALSE	TRUE
Class II Patient	FL45C30	9	FL70C10	12	3	5.37778	0.995298	5.52222	1.22227	-0.144444	904	0.466857	-0.711995	0.0750508	Negligible	FALSE	TRUE
Class II Patient	FL45C30	9	FL70C20	13	4	5.37778	0.995298	4.24444	0.969663	1.13333	328.5	1.17699e-08	-5.6185	0.592242	Large	TRUE	FALSE
Class II Patient	FL45C30	9	FL70C30	14	5	5.37778	0.995298	2.4	1.12349	2.97778	0	3.42619e-16	-8.10079	0.853899	Large	TRUE	FALSE
Class II Patient	FL45C30	9	FL70C40	15	6	5.37778	0.995298	1.74444	1.30436	3.63333	0	4.71676e-16	-8.05437	0.849005	Large	TRUE	FALSE
Class II Patient	FL45C40	10	FL70C0	11	1	2.56667	1.46856	5.8	1.27541	-3.23333	60.5	7.61012e-15	-7.74258	0.816139	Large	TRUE	FALSE
Class II Patient	FL45C40	10	FL70C10	12	2	2.56667	1.46856	5.52222	1.22227	-2.95556	78.5	9.49889e-15	-7.71635	0.813374	Large	TRUE	FALSE
Class II Patient	FL45C40	10	FL70C20	13	3	2.56667	1.46856	4.24444	0.969663	-1.67778	198.5	3.82018e-11	-6.54676	0.690089	Large	TRUE	FALSE
Class II Patient	FL45C40	10	FL70C30	14	4	2.56667	1.46856	2.4	1.12349	0.166667	1147	0.445741	-0.750608	0.0791211	Negligible	FALSE	TRUE
Class II Patient	FL45C40	10	FL70C40	15	5	2.56667	1.46856	1.74444	1.30436	0.822222	147	5.34684e-08	-5.31026	0.559751	Large	TRUE	FALSE
Class II Patient	FL70C0	11	FL70C10	12	1	5.8	1.27541	5.52222	1.22227	0.277778	944.5	0.10688	-1.57246	0.165752	Small	FALSE	TRUE
Class II Patient	FL70C0	11	FL70C20	13	2	5.8	1.27541	4.24444	0.969663	1.55556	189.5	3.60191e-12	-6.86109	0.723222	Large	TRUE	FALSE
Class II Patient	FL70C0	11	FL70C30	14	3	5.8	1.27541	2.4	1.12349	3.4	3.5	6.38263e-15	-7.7532	0.817259	Large	TRUE	FALSE
Class II Patient	FL70C0	11	FL70C40	15	4	5.8	1.27541	1.74444	1.30436	4.05556	0	1.98209e-16	-8.19286	0.863603	Large	TRUE	FALSE
Class II Patient	FL70C10	12	FL70C20	13	1	5.52222	1.22227	4.24444	0.969663	1.27778	270.5	2.55756e-10	-6.17399	0.650796	Large	TRUE	FALSE
Class II Patient	FL70C10	12	FL70C30	14	2	5.52222	1.22227	2.4	1.12349	3.12222	0	2.52738e-16	-8.14696	0.858764	Large	TRUE	FALSE
Class II Patient	FL70C10	12	FL70C40	15	3	5.52222	1.22227	1.74444	1.30436	3.77778	3.5	4.76442e-16	-8.08598	0.852337	Large	TRUE	FALSE
Class II Patient	FL70C20	13	FL70C30	14	1	4.24444	0.969663	2.4	1.12349	1.84444	63	1.68019e-13	-7.30394	0.769902	Large	TRUE	FALSE
Class II Patient	FL70C20	13	FL70C40	15	2	4.24444	0.969663	1.74444	1.30436	2.5	66	4.5826e-15	-7.77017	0.819048	Large	TRUE	FALSE
Class II Patient	FL70C30	14	FL70C40	15	1	2.4	1.12349	1.74444	1.30436	0.655556	799	0.000771195	-3.30563	0.348444	Medium	FALSE	FALSE
Laypeople	FL30C0	1	FL30C10	2	1	1.7	1.36178	2.57778	1.47556	-0.877778	415.5	4.3159e-07	-4.94198	0.520931	Large	TRUE	FALSE
Laypeople	FL30C0	1	FL30C20	3	2	1.7	1.36178	3.1	1.47611	-1.4	121.5	3.83164e-12	-6.82024	0.718916	Large	TRUE	FALSE
Laypeople	FL30C0	1	FL30C30	4	3	1.7	1.36178	5.15556	1.63918	-3.45556	37.5	6.90149e-16	-8.03943	0.847431	Large	TRUE	FALSE
Laypeople	FL30C0	1	FL30C40	5	4	1.7	1.36178	4.07778	1.73351	-2.37778	216	1.97764e-12	-6.99739	0.73759	Large	TRUE	FALSE
Laypeople	FL30C0	1	FL45C0	6	5	1.7	1.36178	3	1.02198	-1.3	382	2.48736e-08	-5.50762	0.580554	Large	TRUE	FALSE
Laypeople	FL30C0	1	FL45C10	7	6	1.7	1.36178	6.41111	1.5556	-4.71111	0	2.86776e-16	-8.14696	0.858764	Large	TRUE	FALSE
Laypeople	FL30C0	1	FL45C20	8	7	1.7	1.36178	8.18889	0.815059	-6.48889	0	1.18124e-16	-8.2385	0.868414	Large	TRUE	FALSE
Laypeople	FL30C0	1	FL45C30	9	8	1.7	1.36178	5.48889	1.20411	-3.78889	2	8.80913e-16	-7.99891	0.843159	Large	TRUE	FALSE
Laypeople	FL30C0	1	FL45C40	10	9	1.7	1.36178	2.94444	1.4934	-1.24444	356.5	5.53393e-08	-5.3732	0.566385	Large	TRUE	FALSE
Laypeople	FL30C0	1	FL70C0	11	10	1.7	1.36178	5.96667	1.13969	-4.26667	3.5	2.10609e-16	-8.17854	0.862094	Large	TRUE	FALSE
Laypeople	FL30C0	1	FL70C10	12	11	1.7	1.36178	5.66667	1.3581	-3.96667	19	3.47485e-16	-8.11512	0.855409	Large	TRUE	FALSE
Laypeople	FL30C0	1	FL70C20	13	12	1.7	1.36178	4.33333	0.869227	-2.63333	52.5	7.38524e-15	-7.72656	0.814451	Large	TRUE	FALSE
Laypeople	FL30C0	1	FL70C30	14	13	1.7	1.36178	2.8	1.00222	-1.1	353.5	2.28553e-07	-5.10602	0.538222	Large	TRUE	FALSE
Laypeople	FL30C0	1	FL70C40	15	14	1.7	1.36178	2.23333	1.37477	-0.533333	672	0.00782718	-2.61724	0.275882	Small	FALSE	TRUE
Laypeople	FL30C10	2	FL30C20	3	1	2.57778	1.47556	3.1	1.47611	-0.522222	403.5	0.00161674	-3.07074	0.323684	Medium	FALSE	FALSE
Laypeople	FL30C10	2	FL30C30	4	2	2.57778	1.47556	5.15556	1.63918	-2.57778	80.5	1.89838e-14	-7.60169	0.801289	Large	TRUE	FALSE
Laypeople	FL30C10	2	FL30C40	5	3	2.57778	1.47556	4.07778	1.73351	-1.5	440	5.56275e-08	-5.38973	0.568128	Large	TRUE	FALSE
Laypeople	FL30C10	2	FL45C0	6	4	2.57778	1.47556	3	1.02198	-0.422222	853.5	0.031287	-2.11655	0.223104	Small	FALSE	TRUE
Laypeople	FL30C10	2	FL45C10	7	5	2.57778	1.47556	6.41111	1.5556	-3.83333	2	4.26344e-16	-8.09233	0.853006	Large	TRUE	FALSE
Laypeople	FL30C10	2	FL45C20	8	6	2.57778	1.47556	8.18889	0.815059	-5.61111	0	1.25075e-16	-8.2385	0.868414	Large	TRUE	FALSE
Laypeople	FL30C10	2	FL45C30	9	7	2.57778	1.47556	5.48889	1.20411	-2.91111	61	7.7274e-15	-7.74038	0.815908	Large	TRUE	FALSE
Laypeople	FL30C10	2	FL45C40	10	8	2.57778	1.47556	2.94444	1.4934	-0.366667	780.5	0.0530815	-1.9082	0.201142	Small	FALSE	TRUE
Laypeople	FL30C10	2	FL70C0	11	9	2.57778	1.47556	5.96667	1.13969	-3.38889	15	4.50134e-16	-8.08454	0.852186	Large	TRUE	FALSE
Laypeople	FL30C10	2	FL70C10	12	10	2.57778	1.47556	5.66667	1.3581	-3.08889	47.5	2.01506e-15	-7.89976	0.832707	Large	TRUE	FALSE
Laypeople	FL30C10	2	FL70C20	13	11	2.57778	1.47556	4.33333	0.869227	-1.75556	127.5	1.19273e-11	-6.72351	0.70872	Large	TRUE	FALSE
Laypeople	FL30C10	2	FL70C30	14	12	2.57778	1.47556	2.8	1.00222	-0.222222	1033.5	0.210013	-1.22311	0.128927	Small	FALSE	TRUE
Laypeople	FL30C10	2	FL70C40	15	13	2.57778	1.47556	2.23333	1.37477	0.344444	1077.5	0.0903899	-1.67004	0.176038	Small	FALSE	TRUE
Laypeople	FL30C20	3	FL30C30	4	1	3.1	1.47611	5.15556	1.63918	-2.05556	196	6.28681e-12	-6.82991	0.719936	Large	TRUE	FALSE
Laypeople	FL30C20	3	FL30C40	5	2	3.1	1.47611	4.07778	1.73351	-0.977778	785	8.44588e-05	-3.88522	0.409538	Medium	TRUE	FALSE
Laypeople	FL30C20	3	FL45C0	6	3	3.1	1.47611	3	1.02198	0.1	1093	0.485304	-0.684589	0.0721621	Negligible	FALSE	TRUE
Laypeople	FL30C20	3	FL45C10	7	4	3.1	1.47611	6.41111	1.5556	-3.31111	0	8.67455e-16	-8.00767	0.844083	Large	TRUE	FALSE
Laypeople	FL30C20	3	FL45C20	8	5	3.1	1.47611	8.18889	0.815059	-5.08889	0	1.33182e-16	-8.2385	0.868414	Large	TRUE	FALSE
Laypeople	FL30C20	3	FL45C30	9	6	3.1	1.47611	5.48889	1.20411	-2.38889	103.5	1.04949e-13	-7.38745	0.778705	Large	TRUE	FALSE
Laypeople	FL30C20	3	FL45C40	10	7	3.1	1.47611	2.94444	1.4934	0.155556	1189.5	0.478206	-0.698656	0.0736448	Negligible	FALSE	TRUE
Laypeople	FL30C20	3	FL70C0	11	8	3.1	1.47611	5.96667	1.13969	-2.86667	41	5.69775e-15	-7.77785	0.819858	Large	TRUE	FALSE
Laypeople	FL30C20	3	FL70C10	12	9	3.1	1.47611	5.66667	1.3581	-2.56667	98	3.54517e-14	-7.52364	0.793062	Large	TRUE	FALSE
Laypeople	FL30C20	3	FL70C20	13	10	3.1	1.47611	4.33333	0.869227	-1.23333	330	6.64176e-08	-5.34012	0.562898	Large	TRUE	FALSE
Laypeople	FL30C20	3	FL70C30	14	11	3.1	1.47611	2.8	1.00222	0.3	1139	0.121983	-1.51024	0.159193	Small	FALSE	TRUE
Laypeople	FL30C20	3	FL70C40	15	12	3.1	1.47611	2.23333	1.37477	0.866667	680.5	6.66739e-05	-3.93137	0.414403	Medium	TRUE	FALSE
Laypeople	FL30C30	4	FL30C40	5	1	5.15556	1.63918	4.07778	1.73351	1.07778	300	1.87633e-08	-5.51568	0.581404	Large	TRUE	FALSE
Laypeople	FL30C30	4	FL45C0	6	2	5.15556	1.63918	3	1.02198	2.15556	155	1.51525e-12	-7.02656	0.740665	Large	TRUE	FALSE
Laypeople	FL30C30	4	FL45C10	7	3	5.15556	1.63918	6.41111	1.5556	-1.25556	420	7.97315e-08	-5.30696	0.559403	Large	TRUE	FALSE
Laypeople	FL30C30	4	FL45C20	8	4	5.15556	1.63918	8.18889	0.815059	-3.03333	31	1.68808e-15	-7.92088	0.834934	Large	TRUE	FALSE
Laypeople	FL30C30	4	FL45C30	9	5	5.15556	1.63918	5.48889	1.20411	-0.333333	1148	0.0974082	-1.63087	0.171908	Small	FALSE	TRUE
Laypeople	FL30C30	4	FL45C40	10	6	5.15556	1.63918	2.94444	1.4934	2.21111	99	5.60918e-14	-7.46398	0.786773	Large	TRUE	FALSE
Laypeople	FL30C30	4	FL70C0	11	7	5.15556	1.63918	5.96667	1.13969	-0.811111	847.5	0.00121637	-3.18666	0.335904	Medium	FALSE	FALSE
Laypeople	FL30C30	4	FL70C10	12	8	5.15556	1.63918	5.66667	1.3581	-0.511111	867	0.0166141	-2.35496	0.248235	Small	FALSE	TRUE
Laypeople	FL30C30	4	FL70C20	13	9	5.15556	1.63918	4.33333	0.869227	0.822222	688	0.000381394	-3.51292	0.370294	Medium	TRUE	FALSE
Laypeople	FL30C30	4	FL70C30	14	10	5.15556	1.63918	2.8	1.00222	2.35556	107	7.83879e-14	-7.42766	0.782944	Large	TRUE	FALSE
Laypeople	FL30C30	4	FL70C40	15	11	5.15556	1.63918	2.23333	1.37477	2.92222	90.5	3.68852e-15	-7.82259	0.824574	Large	TRUE	FALSE
Laypeople	FL30C40	5	FL45C0	6	1	4.07778	1.73351	3	1.02198	1.07778	574	3.29398e-06	-4.60267	0.485164	Medium	TRUE	FALSE
Laypeople	FL30C40	5	FL45C10	7	2	4.07778	1.73351	6.41111	1.5556	-2.33333	185	2.89411e-12	-6.94707	0.732285	Large	TRUE	FALSE
Laypeople	FL30C40	5	FL45C20	8	3	4.07778	1.73351	8.18889	0.815059	-4.11111	3	3.24527e-16	-8.13447	0.857449	Large	TRUE	FALSE
Laypeople	FL30C40	5	FL45C30	9	4	4.07778	1.73351	5.48889	1.20411	-1.41111	411	1.35784e-08	-5.62576	0.593007	Large	TRUE	FALSE
Laypeople	FL30C40	5	FL45C40	10	5	4.07778	1.73351	2.94444	1.4934	1.13333	205.5	1.47077e-08	-5.58072	0.58826	Large	TRUE	FALSE
Laypeople	FL30C40	5	FL70C0	11	6	4.07778	1.73351	5.96667	1.13969	-1.88889	225.5	2.0533e-11	-6.61954	0.69776	Large	TRUE	FALSE
Laypeople	FL30C40	5	FL70C10	12	7	4.07778	1.73351	5.66667	1.3581	-1.58889	182.5	8.91078e-11	-6.42115	0.676848	Large	TRUE	FALSE
Laypeople	FL30C40	5	FL70C20	13	8	4.07778	1.73351	4.33333	0.869227	-0.255556	885.5	0.395237	-0.838648	0.0884012	Negligible	FALSE	TRUE
Laypeople	FL30C40	5	FL70C30	14	9	4.07778	1.73351	2.8	1.00222	1.27778	515	1.43131e-07	-5.20473	0.548627	Large	TRUE	FALSE
Laypeople	FL30C40	5	FL70C40	15	10	4.07778	1.73351	2.23333	1.37477	1.84444	174	1.13127e-11	-6.74034	0.710494	Large	TRUE	FALSE
Laypeople	FL45C0	6	FL45C10	7	1	3	1.02198	6.41111	1.5556	-3.41111	58	2.12823e-15	-7.90563	0.833326	Large	TRUE	FALSE
Laypeople	FL45C0	6	FL45C20	8	2	3	1.02198	8.18889	0.815059	-5.18889	0	1.08921e-16	-8.2385	0.868414	Large	TRUE	FALSE
Laypeople	FL45C0	6	FL45C30	9	3	3	1.02198	5.48889	1.20411	-2.48889	17	2.05759e-15	-7.88489	0.83114	Large	TRUE	FALSE
Laypeople	FL45C0	6	FL45C40	10	4	3	1.02198	2.94444	1.4934	0.0555556	1022.5	0.739005	-0.326747	0.0344421	Negligible	FALSE	TRUE
Laypeople	FL45C0	6	FL70C0	11	5	3	1.02198	5.96667	1.13969	-2.96667	6.5	1.75594e-16	-8.16626	0.8608	Large	TRUE	FALSE
Laypeople	FL45C0	6	FL70C10	12	6	3	1.02198	5.66667	1.3581	-2.66667	55.5	8.54768e-15	-7.71318	0.813041	Large	TRUE	FALSE
Laypeople	FL45C0	6	FL70C20	13	7	3	1.02198	4.33333	0.869227	-1.33333	210.5	9.21124e-12	-6.69284	0.705487	Large	TRUE	FALSE
Laypeople	FL45C0	6	FL70C30	14	8	3	1.02198	2.8	1.00222	0.2	524	0.256164	-1.09565	0.115491	Small	FALSE	TRUE
Laypeople	FL45C0	6	FL70C40	15	9	3	1.02198	2.23333	1.37477	0.766667	488.5	6.11938e-06	-4.41255	0.465123	Medium	TRUE	FALSE
Laypeople	FL45C10	7	FL45C20	8	1	6.41111	1.5556	8.18889	0.815059	-1.77778	146	1.49445e-12	-7.00806	0.738714	Large	TRUE	FALSE
Laypeople	FL45C10	7	FL45C30	9	2	6.41111	1.5556	5.48889	1.20411	0.922222	710	4.51832e-05	-4.01882	0.42362	Medium	TRUE	FALSE
Laypeople	FL45C10	7	FL45C40	10	3	6.41111	1.5556	2.94444	1.4934	3.46667	32	6.43937e-15	-7.76817	0.818837	Large	TRUE	FALSE
Laypeople	FL45C10	7	FL70C0	11	4	6.41111	1.5556	5.96667	1.13969	0.444444	794	0.0120984	-2.47229	0.260603	Small	FALSE	TRUE
Laypeople	FL45C10	7	FL70C10	12	5	6.41111	1.5556	5.66667	1.3581	0.744444	719	0.000437462	-3.47171	0.36595	Medium	TRUE	FALSE
Laypeople	FL45C10	7	FL70C20	13	6	6.41111	1.5556	4.33333	0.869227	2.07778	134	4.46629e-12	-6.8807	0.72529	Large	TRUE	FALSE
Laypeople	FL45C10	7	FL70C30	14	7	6.41111	1.5556	2.8	1.00222	3.61111	28	1.06225e-15	-7.98229	0.841407	Large	TRUE	FALSE
Laypeople	FL45C10	7	FL70C40	15	8	6.41111	1.5556	2.23333	1.37477	4.17778	20	1.83951e-15	-7.92004	0.834845	Large	TRUE	FALSE
Laypeople	FL45C20	8	FL45C30	9	1	8.18889	0.815059	5.48889	1.20411	2.7	0	7.74819e-16	-8.00767	0.844083	Large	TRUE	FALSE
Laypeople	FL45C20	8	FL45C40	10	2	8.18889	0.815059	2.94444	1.4934	5.24444	0	2.59492e-16	-8.14696	0.858764	Large	TRUE	FALSE
Laypeople	FL45C20	8	FL70C0	11	3	8.18889	0.815059	5.96667	1.13969	2.22222	43	1.55193e-14	-7.61564	0.802759	Large	TRUE	FALSE
Laypeople	FL45C20	8	FL70C10	12	4	8.18889	0.815059	5.66667	1.3581	2.52222	64.5	7.79048e-15	-7.72505	0.814292	Large	TRUE	FALSE
Laypeople	FL45C20	8	FL70C20	13	5	8.18889	0.815059	4.33333	0.869227	3.85556	0	1.09429e-16	-8.2385	0.868414	Large	TRUE	FALSE
Laypeople	FL45C20	8	FL70C30	14	6	8.18889	0.815059	2.8	1.00222	5.38889	0	1.05141e-16	-8.2385	0.868414	Large	TRUE	FALSE
Laypeople	FL45C20	8	FL70C40	15	7	8.18889	0.815059	2.23333	1.37477	5.95556	0	1.24217e-16	-8.2385	0.868414	Large	TRUE	FALSE
Laypeople	FL45C30	9	FL45C40	10	1	5.48889	1.20411	2.94444	1.4934	2.54444	74	1.10473e-14	-7.68342	0.809904	Large	TRUE	FALSE
Laypeople	FL45C30	9	FL70C0	11	2	5.48889	1.20411	5.96667	1.13969	-0.477778	750.5	0.0205079	-2.26777	0.239044	Small	FALSE	TRUE
Laypeople	FL45C30	9	FL70C10	12	3	5.48889	1.20411	5.66667	1.3581	-0.177778	1169	0.310616	-0.997806	0.105178	Small	FALSE	TRUE
Laypeople	FL45C30	9	FL70C20	13	4	5.48889	1.20411	4.33333	0.869227	1.15556	386	2.80022e-09	-5.83516	0.61508	Large	TRUE	FALSE
Laypeople	FL45C30	9	FL70C30	14	5	5.48889	1.20411	2.8	1.00222	2.68889	8.5	9.69338e-16	-7.97043	0.840157	Large	TRUE	FALSE
Laypeople	FL45C30	9	FL70C40	15	6	5.48889	1.20411	2.23333	1.37477	3.25556	36	8.52139e-16	-7.99716	0.842975	Large	TRUE	FALSE
Laypeople	FL45C40	10	FL70C0	11	1	2.94444	1.4934	5.96667	1.13969	-3.02222	40.5	2.50141e-15	-7.87997	0.830622	Large	TRUE	FALSE
Laypeople	FL45C40	10	FL70C10	12	2	2.94444	1.4934	5.66667	1.3581	-2.72222	0	2.40777e-15	-7.86592	0.829141	Large	TRUE	FALSE
Laypeople	FL45C40	10	FL70C20	13	3	2.94444	1.4934	4.33333	0.869227	-1.38889	253.5	1.7655e-09	-5.9512	0.627312	Large	TRUE	FALSE
Laypeople	FL45C40	10	FL70C30	14	4	2.94444	1.4934	2.8	1.00222	0.144444	850	0.483321	-0.685955	0.072306	Negligible	FALSE	TRUE
Laypeople	FL45C40	10	FL70C40	15	5	2.94444	1.4934	2.23333	1.37477	0.711111	359	5.19217e-06	-4.44312	0.468346	Medium	TRUE	FALSE
Laypeople	FL70C0	11	FL70C10	12	1	5.96667	1.13969	5.66667	1.3581	0.3	992.5	0.135247	-1.46305	0.154219	Small	FALSE	TRUE
Laypeople	FL70C0	11	FL70C20	13	2	5.96667	1.13969	4.33333	0.869227	1.63333	62.5	1.2383e-12	-7.02303	0.740293	Large	TRUE	FALSE
Laypeople	FL70C0	11	FL70C30	14	3	5.96667	1.13969	2.8	1.00222	3.16667	0	3.9464e-16	-8.10079	0.853899	Large	TRUE	FALSE
Laypeople	FL70C0	11	FL70C40	15	4	5.96667	1.13969	2.23333	1.37477	3.73333	14	3.10328e-16	-8.13558	0.857565	Large	TRUE	FALSE
Laypeople	FL70C10	12	FL70C20	13	1	5.66667	1.3581	4.33333	0.869227	1.33333	190	2.75793e-10	-6.23406	0.657128	Large	TRUE	FALSE
Laypeople	FL70C10	12	FL70C30	14	2	5.66667	1.3581	2.8	1.00222	2.86667	22.5	2.82737e-15	-7.86036	0.828554	Large	TRUE	FALSE
Laypeople	FL70C10	12	FL70C40	15	3	5.66667	1.3581	2.23333	1.37477	3.43333	0	2.78776e-16	-8.14696	0.858764	Large	TRUE	FALSE
Laypeople	FL70C20	13	FL70C30	14	1	4.33333	0.869227	2.8	1.00222	1.53333	82.5	2.70384e-13	-7.20493	0.759466	Large	TRUE	FALSE
Laypeople	FL70C20	13	FL70C40	15	2	4.33333	0.869227	2.23333	1.37477	2.1	65	1.91893e-14	-7.56543	0.797466	Large	TRUE	FALSE
Laypeople	FL70C30	14	FL70C40	15	1	2.8	1.00222	2.23333	1.37477	0.566667	624	0.000590607	-3.35458	0.353604	Medium	FALSE	FALSE
