# Supplementary material for: Lower lip inclination and chin prominence: interactive effects on facial aesthetics and implications for orthognathic treatment planning
Source: Maxillofac Plast Reconstr Surg. 2026 Apr 6;48(1):8. doi: 10.1186/s40902-026-00501-3 (PMC13129129; doi:10.1186/s40902-026-00501-3)
Supplement: Supplementary file 1 — Supplementary Material 1. [file 40902_2026_501_MOESM1_ESM.zip › Supplementary Table 4 Male Within Group.xlsx]

## Sheet: All_Comparisons
Group	Image_1	Position_1	Image_2	Position_2	Position_Diff	Mean_1	SD_1	Mean_2	SD_2	Mean_Diff	W_statistic	P_value	Z_score	Effect_size_r	Effect_interpretation	Significant	Low_clinical_effect
Maxillofacial Surgeon	ML30C0	1	ML30C10	2	1	1.88889	1.25117	2.66667	1.65999	-0.777778	160.5	0.0052689	-2.71007	0.403994	Medium	FALSE	FALSE
Maxillofacial Surgeon	ML30C0	1	ML30C20	3	2	1.88889	1.25117	3.73333	1.37275	-1.84444	60	1.30932e-06	-4.80107	0.715702	Large	TRUE	FALSE
Maxillofacial Surgeon	ML30C0	1	ML30C30	4	3	1.88889	1.25117	3.46667	1.52898	-1.57778	98	4.03521e-05	-4.07486	0.607444	Large	TRUE	FALSE
Maxillofacial Surgeon	ML30C0	1	ML30C40	5	4	1.88889	1.25117	2.15556	1.49005	-0.266667	198	0.208609	-1.23413	0.183973	Small	FALSE	TRUE
Maxillofacial Surgeon	ML30C0	1	ML45C0	6	5	1.88889	1.25117	4.97778	1.02174	-3.08889	3.5	1.18067e-08	-5.66919	0.845113	Large	TRUE	FALSE
Maxillofacial Surgeon	ML30C0	1	ML45C10	7	6	1.88889	1.25117	7.42222	1.14482	-5.53333	0	4.07527e-09	-5.84131	0.870771	Large	TRUE	FALSE
Maxillofacial Surgeon	ML30C0	1	ML45C20	8	7	1.88889	1.25117	6.86667	1.35974	-4.97778	0	6.86957e-09	-5.77675	0.861146	Large	TRUE	FALSE
Maxillofacial Surgeon	ML30C0	1	ML45C30	9	8	1.88889	1.25117	3.84444	1.36554	-1.95556	38	7.43227e-07	-4.91216	0.732261	Large	TRUE	FALSE
Maxillofacial Surgeon	ML30C0	1	ML45C40	10	9	1.88889	1.25117	2.15556	1.60493	-0.266667	256.5	0.476742	-0.700957	0.104493	Small	FALSE	TRUE
Maxillofacial Surgeon	ML30C0	1	ML70C0	11	10	1.88889	1.25117	6.8	1.68127	-4.91111	0	4.46624e-09	-5.84131	0.870771	Large	TRUE	FALSE
Maxillofacial Surgeon	ML30C0	1	ML70C10	12	11	1.88889	1.25117	6.17778	1.67715	-4.28889	1	1.06423e-08	-5.69938	0.849613	Large	TRUE	FALSE
Maxillofacial Surgeon	ML30C0	1	ML70C20	13	12	1.88889	1.25117	4.46667	1.54344	-2.57778	47.5	2.36217e-07	-5.13789	0.765912	Large	TRUE	FALSE
Maxillofacial Surgeon	ML30C0	1	ML70C30	14	13	1.88889	1.25117	3.28889	1.5293	-1.4	51.5	3.18687e-05	-4.09173	0.60996	Large	TRUE	FALSE
Maxillofacial Surgeon	ML30C0	1	ML70C40	15	14	1.88889	1.25117	1.82222	1.58169	0.0666667	278.5	0.742434	-0.324834	0.0484234	Negligible	FALSE	TRUE
Maxillofacial Surgeon	ML30C10	2	ML30C20	3	1	2.66667	1.65999	3.73333	1.37275	-1.06667	233.5	0.00593601	-2.7258	0.406338	Medium	FALSE	FALSE
Maxillofacial Surgeon	ML30C10	2	ML30C30	4	2	2.66667	1.65999	3.46667	1.52898	-0.8	152	0.0117583	-2.48754	0.370821	Medium	FALSE	FALSE
Maxillofacial Surgeon	ML30C10	2	ML30C40	5	3	2.66667	1.65999	2.15556	1.49005	0.511111	281	0.122883	-1.52109	0.226751	Small	FALSE	TRUE
Maxillofacial Surgeon	ML30C10	2	ML45C0	6	4	2.66667	1.65999	4.97778	1.02174	-2.31111	12	7.42169e-08	-5.34964	0.797477	Large	TRUE	FALSE
Maxillofacial Surgeon	ML30C10	2	ML45C10	7	5	2.66667	1.65999	7.42222	1.14482	-4.75556	0	4.46497e-09	-5.84131	0.870771	Large	TRUE	FALSE
Maxillofacial Surgeon	ML30C10	2	ML45C20	8	6	2.66667	1.65999	6.86667	1.35974	-4.2	0	6.72075e-09	-5.77675	0.861146	Large	TRUE	FALSE
Maxillofacial Surgeon	ML30C10	2	ML45C30	9	7	2.66667	1.65999	3.84444	1.36554	-1.17778	117.5	0.000352721	-3.53019	0.52625	Large	TRUE	FALSE
Maxillofacial Surgeon	ML30C10	2	ML45C40	10	8	2.66667	1.65999	2.15556	1.60493	0.511111	215.5	0.0971166	-1.62972	0.242945	Small	FALSE	TRUE
Maxillofacial Surgeon	ML30C10	2	ML70C0	11	9	2.66667	1.65999	6.8	1.68127	-4.13333	2.5	5.38008e-09	-5.81309	0.866564	Large	TRUE	FALSE
Maxillofacial Surgeon	ML30C10	2	ML70C10	12	10	2.66667	1.65999	6.17778	1.67715	-3.51111	15.5	4.48088e-08	-5.4516	0.812676	Large	TRUE	FALSE
Maxillofacial Surgeon	ML30C10	2	ML70C20	13	11	2.66667	1.65999	4.46667	1.54344	-1.8	31	7.16693e-06	-4.45802	0.664563	Large	TRUE	FALSE
Maxillofacial Surgeon	ML30C10	2	ML70C30	14	12	2.66667	1.65999	3.28889	1.5293	-0.622222	307	0.0413389	-2.00444	0.298805	Small	FALSE	TRUE
Maxillofacial Surgeon	ML30C10	2	ML70C40	15	13	2.66667	1.65999	1.82222	1.58169	0.844444	152	0.0069536	-2.6698	0.39799	Medium	FALSE	FALSE
Maxillofacial Surgeon	ML30C20	3	ML30C30	4	1	3.73333	1.37275	3.46667	1.52898	0.266667	314	0.405684	-0.819379	0.122146	Small	FALSE	TRUE
Maxillofacial Surgeon	ML30C20	3	ML30C40	5	2	3.73333	1.37275	2.15556	1.49005	1.57778	89.5	3.91489e-05	-4.07514	0.607486	Large	TRUE	FALSE
Maxillofacial Surgeon	ML30C20	3	ML45C0	6	3	3.73333	1.37275	4.97778	1.02174	-1.24444	74	0.000111538	-3.82107	0.569612	Large	TRUE	FALSE
Maxillofacial Surgeon	ML30C20	3	ML45C10	7	4	3.73333	1.37275	7.42222	1.14482	-3.68889	0	6.37632e-09	-5.77675	0.861146	Large	TRUE	FALSE
Maxillofacial Surgeon	ML30C20	3	ML45C20	8	5	3.73333	1.37275	6.86667	1.35974	-3.13333	23	3.20529e-08	-5.50833	0.821133	Large	TRUE	FALSE
Maxillofacial Surgeon	ML30C20	3	ML45C30	9	6	3.73333	1.37275	3.84444	1.36554	-0.111111	316.5	0.789463	-0.259224	0.0386429	Negligible	FALSE	TRUE
Maxillofacial Surgeon	ML30C20	3	ML45C40	10	7	3.73333	1.37275	2.15556	1.60493	1.57778	84	1.56071e-05	-4.27023	0.636568	Large	TRUE	FALSE
Maxillofacial Surgeon	ML30C20	3	ML70C0	11	8	3.73333	1.37275	6.8	1.68127	-3.06667	45	1.37934e-07	-5.25159	0.78286	Large	TRUE	FALSE
Maxillofacial Surgeon	ML30C20	3	ML70C10	12	9	3.73333	1.37275	6.17778	1.67715	-2.44444	26.5	2.23213e-07	-5.15474	0.768423	Large	TRUE	FALSE
Maxillofacial Surgeon	ML30C20	3	ML70C20	13	10	3.73333	1.37275	4.46667	1.54344	-0.733333	215.5	0.0223159	-2.24785	0.33509	Medium	FALSE	FALSE
Maxillofacial Surgeon	ML30C20	3	ML70C30	14	11	3.73333	1.37275	3.28889	1.5293	0.444444	217.5	0.105082	-1.59697	0.238062	Small	FALSE	TRUE
Maxillofacial Surgeon	ML30C20	3	ML70C40	15	12	3.73333	1.37275	1.82222	1.58169	1.91111	65	1.84281e-06	-4.73628	0.706043	Large	TRUE	FALSE
Maxillofacial Surgeon	ML30C30	4	ML30C40	5	1	3.46667	1.52898	2.15556	1.49005	1.31111	156	0.000326366	-3.55707	0.530257	Large	TRUE	FALSE
Maxillofacial Surgeon	ML30C30	4	ML45C0	6	2	3.46667	1.52898	4.97778	1.02174	-1.51111	84.5	2.71504e-05	-4.14765	0.618295	Large	TRUE	FALSE
Maxillofacial Surgeon	ML30C30	4	ML45C10	7	3	3.46667	1.52898	7.42222	1.14482	-3.95556	0	6.84119e-09	-5.77675	0.861146	Large	TRUE	FALSE
Maxillofacial Surgeon	ML30C30	4	ML45C20	8	4	3.46667	1.52898	6.86667	1.35974	-3.4	0	1.43637e-08	-5.6454	0.841567	Large	TRUE	FALSE
Maxillofacial Surgeon	ML30C30	4	ML45C30	9	5	3.46667	1.52898	3.84444	1.36554	-0.377778	198	0.210831	-1.23413	0.183973	Small	FALSE	TRUE
Maxillofacial Surgeon	ML30C30	4	ML45C40	10	6	3.46667	1.52898	2.15556	1.60493	1.31111	164	0.00150363	-3.15383	0.470145	Medium	FALSE	FALSE
Maxillofacial Surgeon	ML30C30	4	ML70C0	11	7	3.46667	1.52898	6.8	1.68127	-3.33333	18	3.52413e-08	-5.4941	0.819013	Large	TRUE	FALSE
Maxillofacial Surgeon	ML30C30	4	ML70C10	12	8	3.46667	1.52898	6.17778	1.67715	-2.71111	27	2.24229e-07	-5.14802	0.767421	Large	TRUE	FALSE
Maxillofacial Surgeon	ML30C30	4	ML70C20	13	9	3.46667	1.52898	4.46667	1.54344	-1	152	0.0023165	-3.00971	0.448662	Medium	FALSE	FALSE
Maxillofacial Surgeon	ML30C30	4	ML70C30	14	10	3.46667	1.52898	3.28889	1.5293	0.177778	336	0.613352	-0.500329	0.0745846	Negligible	FALSE	TRUE
Maxillofacial Surgeon	ML30C30	4	ML70C40	15	11	3.46667	1.52898	1.82222	1.58169	1.64444	95.5	3.52225e-05	-4.10975	0.612645	Large	TRUE	FALSE
Maxillofacial Surgeon	ML30C40	5	ML45C0	6	1	2.15556	1.49005	4.97778	1.02174	-2.82222	9.5	6.36129e-08	-5.38324	0.802486	Large	TRUE	FALSE
Maxillofacial Surgeon	ML30C40	5	ML45C10	7	2	2.15556	1.49005	7.42222	1.14482	-5.26667	0	4.57389e-09	-5.84131	0.870771	Large	TRUE	FALSE
Maxillofacial Surgeon	ML30C40	5	ML45C20	8	3	2.15556	1.49005	6.86667	1.35974	-4.71111	0	4.47131e-09	-5.84131	0.870771	Large	TRUE	FALSE
Maxillofacial Surgeon	ML30C40	5	ML45C30	9	4	2.15556	1.49005	3.84444	1.36554	-1.68889	62	2.27935e-06	-4.67757	0.697291	Large	TRUE	FALSE
Maxillofacial Surgeon	ML30C40	5	ML45C40	10	5	2.15556	1.49005	2.15556	1.60493	0	277.5	0.956372	-0.0536035	0.00799074	Negligible	FALSE	TRUE
Maxillofacial Surgeon	ML30C40	5	ML70C0	11	6	2.15556	1.49005	6.8	1.68127	-4.64444	0	4.47766e-09	-5.84131	0.870771	Large	TRUE	FALSE
Maxillofacial Surgeon	ML30C40	5	ML70C10	12	7	2.15556	1.49005	6.17778	1.67715	-4.02222	0	4.59726e-09	-5.84131	0.870771	Large	TRUE	FALSE
Maxillofacial Surgeon	ML30C40	5	ML70C20	13	8	2.15556	1.49005	4.46667	1.54344	-2.31111	23	1.08825e-07	-5.28053	0.787175	Large	TRUE	FALSE
Maxillofacial Surgeon	ML30C40	5	ML70C30	14	9	2.15556	1.49005	3.28889	1.5293	-1.13333	77	0.000135632	-3.76978	0.561966	Large	TRUE	FALSE
Maxillofacial Surgeon	ML30C40	5	ML70C40	15	10	2.15556	1.49005	1.82222	1.58169	0.333333	240	0.210561	-1.22844	0.183124	Small	FALSE	TRUE
Maxillofacial Surgeon	ML45C0	6	ML45C10	7	1	4.97778	1.02174	7.42222	1.14482	-2.44444	0	1.963e-08	-5.57857	0.831605	Large	TRUE	FALSE
Maxillofacial Surgeon	ML45C0	6	ML45C20	8	2	4.97778	1.02174	6.86667	1.35974	-1.88889	18	9.91467e-08	-5.26899	0.785454	Large	TRUE	FALSE
Maxillofacial Surgeon	ML45C0	6	ML45C30	9	3	4.97778	1.02174	3.84444	1.36554	1.13333	131	0.00025891	-3.61434	0.538795	Large	TRUE	FALSE
Maxillofacial Surgeon	ML45C0	6	ML45C40	10	4	4.97778	1.02174	2.15556	1.60493	2.82222	30	5.0257e-08	-5.42664	0.808956	Large	TRUE	FALSE
Maxillofacial Surgeon	ML45C0	6	ML70C0	11	5	4.97778	1.02174	6.8	1.68127	-1.82222	85	6.4451e-06	-4.47711	0.667409	Large	TRUE	FALSE
Maxillofacial Surgeon	ML45C0	6	ML70C10	12	6	4.97778	1.02174	6.17778	1.67715	-1.2	112	0.000260022	-3.61317	0.538619	Large	TRUE	FALSE
Maxillofacial Surgeon	ML45C0	6	ML70C20	13	7	4.97778	1.02174	4.46667	1.54344	0.511111	193	0.0691362	-1.78659	0.266328	Small	FALSE	TRUE
Maxillofacial Surgeon	ML45C0	6	ML70C30	14	8	4.97778	1.02174	3.28889	1.5293	1.68889	59.5	8.57476e-06	-4.4052	0.656688	Large	TRUE	FALSE
Maxillofacial Surgeon	ML45C0	6	ML70C40	15	9	4.97778	1.02174	1.82222	1.58169	3.15556	13	1.6081e-08	-5.62503	0.83853	Large	TRUE	FALSE
Maxillofacial Surgeon	ML45C10	7	ML45C20	8	1	7.42222	1.14482	6.86667	1.35974	0.555556	215	0.019096	-2.2551	0.336171	Medium	FALSE	FALSE
Maxillofacial Surgeon	ML45C10	7	ML45C30	9	2	7.42222	1.14482	3.84444	1.36554	3.57778	3	8.04951e-09	-5.74173	0.855927	Large	TRUE	FALSE
Maxillofacial Surgeon	ML45C10	7	ML45C40	10	3	7.42222	1.14482	2.15556	1.60493	5.26667	0	4.65351e-09	-5.84131	0.870771	Large	TRUE	FALSE
Maxillofacial Surgeon	ML45C10	7	ML70C0	11	4	7.42222	1.14482	6.8	1.68127	0.622222	205.5	0.067805	-1.79352	0.267362	Small	FALSE	TRUE
Maxillofacial Surgeon	ML45C10	7	ML70C10	12	5	7.42222	1.14482	6.17778	1.67715	1.24444	124	0.000301253	-3.57481	0.532901	Large	TRUE	FALSE
Maxillofacial Surgeon	ML45C10	7	ML70C20	13	6	7.42222	1.14482	4.46667	1.54344	2.95556	5	2.0581e-08	-5.58289	0.832247	Large	TRUE	FALSE
Maxillofacial Surgeon	ML45C10	7	ML70C30	14	7	7.42222	1.14482	3.28889	1.5293	4.13333	0	4.60247e-09	-5.84131	0.870771	Large	TRUE	FALSE
Maxillofacial Surgeon	ML45C10	7	ML70C40	15	8	7.42222	1.14482	1.82222	1.58169	5.6	0	7.01095e-09	-5.77675	0.861146	Large	TRUE	FALSE
Maxillofacial Surgeon	ML45C20	8	ML45C30	9	1	6.86667	1.35974	3.84444	1.36554	3.02222	0	1.83275e-08	-5.57857	0.831605	Large	TRUE	FALSE
Maxillofacial Surgeon	ML45C20	8	ML45C40	10	2	6.86667	1.35974	2.15556	1.60493	4.71111	0	6.8899e-09	-5.77675	0.861146	Large	TRUE	FALSE
Maxillofacial Surgeon	ML45C20	8	ML70C0	11	3	6.86667	1.35974	6.8	1.68127	0.0666667	319	0.618988	-0.490304	0.0730902	Negligible	FALSE	TRUE
Maxillofacial Surgeon	ML45C20	8	ML70C10	12	4	6.86667	1.35974	6.17778	1.67715	0.688889	220	0.044953	-1.98385	0.295734	Small	FALSE	TRUE
Maxillofacial Surgeon	ML45C20	8	ML70C20	13	5	6.86667	1.35974	4.46667	1.54344	2.4	30	2.84588e-07	-5.10769	0.76141	Large	TRUE	FALSE
Maxillofacial Surgeon	ML45C20	8	ML70C30	14	6	6.86667	1.35974	3.28889	1.5293	3.57778	3	5.5972e-09	-5.80745	0.865723	Large	TRUE	FALSE
Maxillofacial Surgeon	ML45C20	8	ML70C40	15	7	6.86667	1.35974	1.82222	1.58169	5.04444	0	9.95513e-09	-5.71145	0.851413	Large	TRUE	FALSE
Maxillofacial Surgeon	ML45C30	9	ML45C40	10	1	3.84444	1.36554	2.15556	1.60493	1.68889	63.5	4.26522e-06	-4.55631	0.679214	Large	TRUE	FALSE
Maxillofacial Surgeon	ML45C30	9	ML70C0	11	2	3.84444	1.36554	6.8	1.68127	-2.95556	3.5	4.17019e-08	-5.46389	0.814508	Large	TRUE	FALSE
Maxillofacial Surgeon	ML45C30	9	ML70C10	12	3	3.84444	1.36554	6.17778	1.67715	-2.33333	45	5.13844e-07	-4.99545	0.744677	Large	TRUE	FALSE
Maxillofacial Surgeon	ML45C30	9	ML70C20	13	4	3.84444	1.36554	4.46667	1.54344	-0.622222	163.5	0.011196	-2.48144	0.369911	Medium	FALSE	FALSE
Maxillofacial Surgeon	ML45C30	9	ML70C30	14	5	3.84444	1.36554	3.28889	1.5293	0.555556	163	0.032298	-2.09947	0.31297	Medium	FALSE	FALSE
Maxillofacial Surgeon	ML45C30	9	ML70C40	15	6	3.84444	1.36554	1.82222	1.58169	2.02222	37.5	4.28944e-07	-5.00688	0.746382	Large	TRUE	FALSE
Maxillofacial Surgeon	ML45C40	10	ML70C0	11	1	2.15556	1.60493	6.8	1.68127	-4.64444	0	1.01796e-08	-5.71145	0.851413	Large	TRUE	FALSE
Maxillofacial Surgeon	ML45C40	10	ML70C10	12	2	2.15556	1.60493	6.17778	1.67715	-4.02222	0	6.80486e-09	-5.77675	0.861146	Large	TRUE	FALSE
Maxillofacial Surgeon	ML45C40	10	ML70C20	13	3	2.15556	1.60493	4.46667	1.54344	-2.31111	40.5	2.26372e-07	-5.13901	0.766078	Large	TRUE	FALSE
Maxillofacial Surgeon	ML45C40	10	ML70C30	14	4	2.15556	1.60493	3.28889	1.5293	-1.13333	35	3.84513e-05	-4.06225	0.605564	Large	TRUE	FALSE
Maxillofacial Surgeon	ML45C40	10	ML70C40	15	5	2.15556	1.60493	1.82222	1.58169	0.333333	268.5	0.439125	-0.76163	0.113537	Small	FALSE	TRUE
Maxillofacial Surgeon	ML70C0	11	ML70C10	12	1	6.8	1.68127	6.17778	1.67715	0.622222	269.5	0.0899166	-1.68158	0.250675	Small	FALSE	TRUE
Maxillofacial Surgeon	ML70C0	11	ML70C20	13	2	6.8	1.68127	4.46667	1.54344	2.33333	62.5	1.02161e-06	-4.86393	0.725071	Large	TRUE	FALSE
Maxillofacial Surgeon	ML70C0	11	ML70C30	14	3	6.8	1.68127	3.28889	1.5293	3.51111	5.5	3.15802e-08	-5.5073	0.82098	Large	TRUE	FALSE
Maxillofacial Surgeon	ML70C0	11	ML70C40	15	4	6.8	1.68127	1.82222	1.58169	4.97778	1	1.09994e-08	-5.69938	0.849613	Large	TRUE	FALSE
Maxillofacial Surgeon	ML70C10	12	ML70C20	13	1	6.17778	1.67715	4.46667	1.54344	1.71111	92.5	2.87373e-05	-4.15161	0.618886	Large	TRUE	FALSE
Maxillofacial Surgeon	ML70C10	12	ML70C30	14	2	6.17778	1.67715	3.28889	1.5293	2.88889	12	5.14366e-08	-5.42307	0.808424	Large	TRUE	FALSE
Maxillofacial Surgeon	ML70C10	12	ML70C40	15	3	6.17778	1.67715	1.82222	1.58169	4.35556	0	7.07531e-09	-5.77675	0.861146	Large	TRUE	FALSE
Maxillofacial Surgeon	ML70C20	13	ML70C30	14	1	4.46667	1.54344	3.28889	1.5293	1.17778	154.5	0.000288879	-3.57651	0.533154	Large	TRUE	FALSE
Maxillofacial Surgeon	ML70C20	13	ML70C40	15	2	4.46667	1.54344	1.82222	1.58169	2.64444	44	7.84786e-08	-5.34466	0.796734	Large	TRUE	FALSE
Maxillofacial Surgeon	ML70C30	14	ML70C40	15	1	3.28889	1.5293	1.82222	1.58169	1.46667	92.5	1.60767e-05	-4.26761	0.636178	Large	TRUE	FALSE
Orthodontist	ML30C0	1	ML30C10	2	1	2.68889	1.61689	3.37778	1.59567	-0.688889	107.5	0.00260741	-2.92638	0.43624	Medium	FALSE	FALSE
Orthodontist	ML30C0	1	ML30C20	3	2	2.68889	1.61689	4.55556	1.49897	-1.86667	37	1.6207e-07	-5.18277	0.772602	Large	TRUE	FALSE
Orthodontist	ML30C0	1	ML30C30	4	3	2.68889	1.61689	3.84444	1.24643	-1.15556	64	9.10706e-05	-3.86839	0.576665	Large	TRUE	FALSE
Orthodontist	ML30C0	1	ML30C40	5	4	2.68889	1.61689	2.4	1.52607	0.288889	240	0.30902	-0.98305	0.146544	Small	FALSE	TRUE
Orthodontist	ML30C0	1	ML45C0	6	5	2.68889	1.61689	5.37778	0.876581	-2.68889	14	1.60463e-08	-5.61336	0.836791	Large	TRUE	FALSE
Orthodontist	ML30C0	1	ML45C10	7	6	2.68889	1.61689	7.6	1.10353	-4.91111	0	6.63756e-09	-5.77675	0.861146	Large	TRUE	FALSE
Orthodontist	ML30C0	1	ML45C20	8	7	2.68889	1.61689	6.97778	1.20164	-4.28889	2	5.13626e-09	-5.81873	0.867405	Large	TRUE	FALSE
Orthodontist	ML30C0	1	ML45C30	9	8	2.68889	1.61689	4.24444	1.49303	-1.55556	62	3.45463e-06	-4.57724	0.682335	Large	TRUE	FALSE
Orthodontist	ML30C0	1	ML45C40	10	9	2.68889	1.61689	2.62222	1.41875	0.0666667	271	0.862122	-0.169744	0.025304	Negligible	FALSE	TRUE
Orthodontist	ML30C0	1	ML70C0	11	10	2.68889	1.61689	7	1.09545	-4.31111	1.5	5.089e-09	-5.82438	0.868247	Large	TRUE	FALSE
Orthodontist	ML30C0	1	ML70C10	12	11	2.68889	1.61689	6.37778	1.33814	-3.68889	6.5	1.56259e-08	-5.63297	0.839713	Large	TRUE	FALSE
Orthodontist	ML30C0	1	ML70C20	13	12	2.68889	1.61689	5.37778	1.06017	-2.68889	15	1.71509e-08	-5.60169	0.835051	Large	TRUE	FALSE
Orthodontist	ML30C0	1	ML70C30	14	13	2.68889	1.61689	3.68889	1.36337	-1	106	0.000285693	-3.5663	0.531633	Large	TRUE	FALSE
Orthodontist	ML30C0	1	ML70C40	15	14	2.68889	1.61689	1.88889	1.17799	0.8	77	0.00358474	-2.8692	0.427715	Medium	FALSE	FALSE
Orthodontist	ML30C10	2	ML30C20	3	1	3.37778	1.59567	4.55556	1.49897	-1.17778	70.5	8.4895e-06	-4.35068	0.648561	Large	TRUE	FALSE
Orthodontist	ML30C10	2	ML30C30	4	2	3.37778	1.59567	3.84444	1.24643	-0.466667	223	0.125377	-1.50688	0.224633	Small	FALSE	TRUE
Orthodontist	ML30C10	2	ML30C40	5	3	3.37778	1.59567	2.4	1.52607	0.977778	45.5	0.000272148	-3.5865	0.534644	Large	TRUE	FALSE
Orthodontist	ML30C10	2	ML45C0	6	4	3.37778	1.59567	5.37778	0.876581	-2	58.5	4.3439e-07	-5.00507	0.746111	Large	TRUE	FALSE
Orthodontist	ML30C10	2	ML45C10	7	5	3.37778	1.59567	7.6	1.10353	-4.22222	0	1.40392e-08	-5.6454	0.841567	Large	TRUE	FALSE
Orthodontist	ML30C10	2	ML45C20	8	6	3.37778	1.59567	6.97778	1.20164	-3.6	0	9.28437e-09	-5.71145	0.851413	Large	TRUE	FALSE
Orthodontist	ML30C10	2	ML45C30	9	7	3.37778	1.59567	4.24444	1.49303	-0.866667	132.5	0.00237051	-2.98919	0.445603	Medium	FALSE	FALSE
Orthodontist	ML30C10	2	ML45C40	10	8	3.37778	1.59567	2.62222	1.41875	0.755556	146	0.00456134	-2.76808	0.41264	Medium	FALSE	FALSE
Orthodontist	ML30C10	2	ML70C0	11	9	3.37778	1.59567	7	1.09545	-3.62222	0	9.68065e-09	-5.71145	0.851413	Large	TRUE	FALSE
Orthodontist	ML30C10	2	ML70C10	12	10	3.37778	1.59567	6.37778	1.33814	-3	4	1.9306e-08	-5.59539	0.834111	Large	TRUE	FALSE
Orthodontist	ML30C10	2	ML70C20	13	11	3.37778	1.59567	5.37778	1.06017	-2	60	3.04325e-07	-5.07653	0.756765	Large	TRUE	FALSE
Orthodontist	ML30C10	2	ML70C30	14	12	3.37778	1.59567	3.68889	1.36337	-0.311111	335	0.305794	-1.0081	0.150278	Small	FALSE	TRUE
Orthodontist	ML30C10	2	ML70C40	15	13	3.37778	1.59567	1.88889	1.17799	1.48889	49.5	6.78403e-06	-4.45395	0.663955	Large	TRUE	FALSE
Orthodontist	ML30C20	3	ML30C30	4	1	4.55556	1.49897	3.84444	1.24643	0.711111	91.5	0.000474354	-3.37702	0.503416	Large	TRUE	FALSE
Orthodontist	ML30C20	3	ML30C40	5	2	4.55556	1.49897	2.4	1.52607	2.15556	6	4.53336e-08	-5.43028	0.809499	Large	TRUE	FALSE
Orthodontist	ML30C20	3	ML45C0	6	3	4.55556	1.49897	5.37778	0.876581	-0.822222	199	0.00680108	-2.6654	0.397335	Medium	FALSE	FALSE
Orthodontist	ML30C20	3	ML45C10	7	4	4.55556	1.49897	7.6	1.10353	-3.04444	10	2.85128e-08	-5.52037	0.822928	Large	TRUE	FALSE
Orthodontist	ML30C20	3	ML45C20	8	5	4.55556	1.49897	6.97778	1.20164	-2.42222	0	8.78016e-09	-5.71145	0.851413	Large	TRUE	FALSE
Orthodontist	ML30C20	3	ML45C30	9	6	4.55556	1.49897	4.24444	1.49303	0.311111	223	0.193369	-1.27369	0.189871	Small	FALSE	TRUE
Orthodontist	ML30C20	3	ML45C40	10	7	4.55556	1.49897	2.62222	1.41875	1.93333	7	4.47076e-08	-5.41684	0.807495	Large	TRUE	FALSE
Orthodontist	ML30C20	3	ML70C0	11	8	4.55556	1.49897	7	1.09545	-2.44444	16.5	1.05585e-07	-5.28915	0.78846	Large	TRUE	FALSE
Orthodontist	ML30C20	3	ML70C10	12	9	4.55556	1.49897	6.37778	1.33814	-1.82222	44	9.86969e-07	-4.82843	0.71978	Large	TRUE	FALSE
Orthodontist	ML30C20	3	ML70C20	13	10	4.55556	1.49897	5.37778	1.06017	-0.822222	91.5	0.00334967	-2.90014	0.432327	Medium	FALSE	FALSE
Orthodontist	ML30C20	3	ML70C30	14	11	4.55556	1.49897	3.68889	1.36337	0.866667	72	0.000686355	-3.30122	0.492117	Medium	FALSE	FALSE
Orthodontist	ML30C20	3	ML70C40	15	12	4.55556	1.49897	1.88889	1.17799	2.66667	0	1.95962e-08	-5.57857	0.831605	Large	TRUE	FALSE
Orthodontist	ML30C30	4	ML30C40	5	1	3.84444	1.24643	2.4	1.52607	1.44444	62.5	6.27476e-06	-4.4667	0.665856	Large	TRUE	FALSE
Orthodontist	ML30C30	4	ML45C0	6	2	3.84444	1.24643	5.37778	0.876581	-1.53333	44	1.62523e-06	-4.73499	0.705851	Large	TRUE	FALSE
Orthodontist	ML30C30	4	ML45C10	7	3	3.84444	1.24643	7.6	1.10353	-3.75556	0	9.45115e-09	-5.71145	0.851413	Large	TRUE	FALSE
Orthodontist	ML30C30	4	ML45C20	8	4	3.84444	1.24643	6.97778	1.20164	-3.13333	0	3.68391e-09	-5.84131	0.870771	Large	TRUE	FALSE
Orthodontist	ML30C30	4	ML45C30	9	5	3.84444	1.24643	4.24444	1.49303	-0.4	252.5	0.188857	-1.2647	0.188531	Small	FALSE	TRUE
Orthodontist	ML30C30	4	ML45C40	10	6	3.84444	1.24643	2.62222	1.41875	1.22222	79	2.93299e-05	-4.11101	0.612834	Large	TRUE	FALSE
Orthodontist	ML30C30	4	ML70C0	11	7	3.84444	1.24643	7	1.09545	-3.15556	0	8.73605e-09	-5.71145	0.851413	Large	TRUE	FALSE
Orthodontist	ML30C30	4	ML70C10	12	8	3.84444	1.24643	6.37778	1.33814	-2.53333	11.5	7.02416e-08	-5.35636	0.798479	Large	TRUE	FALSE
Orthodontist	ML30C30	4	ML70C20	13	9	3.84444	1.24643	5.37778	1.06017	-1.53333	31	9.40415e-07	-4.83515	0.720782	Large	TRUE	FALSE
Orthodontist	ML30C30	4	ML70C30	14	10	3.84444	1.24643	3.68889	1.36337	0.155556	192	0.381241	-0.833018	0.124179	Small	FALSE	TRUE
Orthodontist	ML30C30	4	ML70C40	15	11	3.84444	1.24643	1.88889	1.17799	1.95556	37	4.30032e-07	-5.0136	0.747384	Large	TRUE	FALSE
Orthodontist	ML30C40	5	ML45C0	6	1	2.4	1.52607	5.37778	0.876581	-2.97778	16	1.28265e-08	-5.66071	0.843848	Large	TRUE	FALSE
Orthodontist	ML30C40	5	ML45C10	7	2	2.4	1.52607	7.6	1.10353	-5.2	1.5	7.05424e-09	-5.75924	0.858537	Large	TRUE	FALSE
Orthodontist	ML30C40	5	ML45C20	8	3	2.4	1.52607	6.97778	1.20164	-4.57778	0	4.28446e-09	-5.84131	0.870771	Large	TRUE	FALSE
Orthodontist	ML30C40	5	ML45C30	9	4	2.4	1.52607	4.24444	1.49303	-1.84444	29.5	2.32014e-07	-5.11441	0.762412	Large	TRUE	FALSE
Orthodontist	ML30C40	5	ML45C40	10	5	2.4	1.52607	2.62222	1.41875	-0.222222	125	0.177644	-1.2826	0.191198	Small	FALSE	TRUE
Orthodontist	ML30C40	5	ML70C0	11	6	2.4	1.52607	7	1.09545	-4.6	0	6.87363e-09	-5.77675	0.861146	Large	TRUE	FALSE
Orthodontist	ML30C40	5	ML70C10	12	7	2.4	1.52607	6.37778	1.33814	-3.97778	0	4.61551e-09	-5.84131	0.870771	Large	TRUE	FALSE
Orthodontist	ML30C40	5	ML70C20	13	8	2.4	1.52607	5.37778	1.06017	-2.97778	3.5	1.19533e-08	-5.66919	0.845113	Large	TRUE	FALSE
Orthodontist	ML30C40	5	ML70C30	14	9	2.4	1.52607	3.68889	1.36337	-1.28889	43	2.16476e-06	-4.65412	0.693795	Large	TRUE	FALSE
Orthodontist	ML30C40	5	ML70C40	15	10	2.4	1.52607	1.88889	1.17799	0.511111	50	0.0198053	-2.27663	0.339379	Medium	FALSE	FALSE
Orthodontist	ML45C0	6	ML45C10	7	1	5.37778	0.876581	7.6	1.10353	-2.22222	0	1.24745e-08	-5.6454	0.841567	Large	TRUE	FALSE
Orthodontist	ML45C0	6	ML45C20	8	2	5.37778	0.876581	6.97778	1.20164	-1.6	32	1.11482e-06	-4.82007	0.718533	Large	TRUE	FALSE
Orthodontist	ML45C0	6	ML45C30	9	3	5.37778	0.876581	4.24444	1.49303	1.13333	58.5	5.49449e-05	-3.96666	0.591314	Large	TRUE	FALSE
Orthodontist	ML45C0	6	ML45C40	10	4	5.37778	0.876581	2.62222	1.41875	2.75556	11.5	1.84594e-08	-5.57259	0.830713	Large	TRUE	FALSE
Orthodontist	ML45C0	6	ML70C0	11	5	5.37778	0.876581	7	1.09545	-1.62222	8	3.6112e-07	-5.0284	0.749589	Large	TRUE	FALSE
Orthodontist	ML45C0	6	ML70C10	12	6	5.37778	0.876581	6.37778	1.33814	-1	138	0.000348775	-3.51666	0.524233	Large	TRUE	FALSE
Orthodontist	ML45C0	6	ML70C20	13	7	5.37778	0.876581	5.37778	1.06017	0	278.5	0.970625	-0.0357357	0.00532716	Negligible	FALSE	TRUE
Orthodontist	ML45C0	6	ML70C30	14	8	5.37778	0.876581	3.68889	1.36337	1.68889	29	2.04535e-06	-4.68443	0.698314	Large	TRUE	FALSE
Orthodontist	ML45C0	6	ML70C40	15	9	5.37778	0.876581	1.88889	1.17799	3.48889	0	4.07176e-09	-5.84131	0.870771	Large	TRUE	FALSE
Orthodontist	ML45C10	7	ML45C20	8	1	7.6	1.10353	6.97778	1.20164	0.622222	190	0.0219162	-2.24661	0.334905	Medium	FALSE	FALSE
Orthodontist	ML45C10	7	ML45C30	9	2	7.6	1.10353	4.24444	1.49303	3.35556	0	8.35569e-09	-5.71145	0.851413	Large	TRUE	FALSE
Orthodontist	ML45C10	7	ML45C40	10	3	7.6	1.10353	2.62222	1.41875	4.97778	1.5	5.059e-09	-5.82438	0.868247	Large	TRUE	FALSE
Orthodontist	ML45C10	7	ML70C0	11	4	7.6	1.10353	7	1.09545	0.6	147.5	0.0156068	-2.37642	0.354256	Medium	FALSE	FALSE
Orthodontist	ML45C10	7	ML70C10	12	5	7.6	1.10353	6.37778	1.33814	1.22222	99	6.7448e-05	-3.93737	0.586948	Large	TRUE	FALSE
Orthodontist	ML45C10	7	ML70C20	13	6	7.6	1.10353	5.37778	1.06017	2.22222	13.5	8.07973e-08	-5.32947	0.794471	Large	TRUE	FALSE
Orthodontist	ML45C10	7	ML70C30	14	7	7.6	1.10353	3.68889	1.36337	3.91111	2.5	6.76626e-09	-5.74757	0.856797	Large	TRUE	FALSE
Orthodontist	ML45C10	7	ML70C40	15	8	7.6	1.10353	1.88889	1.17799	5.71111	0	4.51082e-09	-5.84131	0.870771	Large	TRUE	FALSE
Orthodontist	ML45C20	8	ML45C30	9	1	6.97778	1.20164	4.24444	1.49303	2.73333	27.5	3.67467e-08	-5.45582	0.813305	Large	TRUE	FALSE
Orthodontist	ML45C20	8	ML45C40	10	2	6.97778	1.20164	2.62222	1.41875	4.35556	0	4.45231e-09	-5.84131	0.870771	Large	TRUE	FALSE
Orthodontist	ML45C20	8	ML70C0	11	3	6.97778	1.20164	7	1.09545	-0.0222222	251.5	0.81166	-0.233737	0.0348434	Negligible	FALSE	TRUE
Orthodontist	ML45C20	8	ML70C10	12	4	6.97778	1.20164	6.37778	1.33814	0.6	134	0.00629508	-2.61764	0.390214	Medium	FALSE	FALSE
Orthodontist	ML45C20	8	ML70C20	13	5	6.97778	1.20164	5.37778	1.06017	1.6	7	8.42223e-08	-5.27158	0.78584	Large	TRUE	FALSE
Orthodontist	ML45C20	8	ML70C30	14	6	6.97778	1.20164	3.68889	1.36337	3.28889	0	3.87967e-09	-5.84131	0.870771	Large	TRUE	FALSE
Orthodontist	ML45C20	8	ML70C40	15	7	6.97778	1.20164	1.88889	1.17799	5.08889	0	4.30651e-09	-5.84131	0.870771	Large	TRUE	FALSE
Orthodontist	ML45C30	9	ML45C40	10	1	4.24444	1.49303	2.62222	1.41875	1.62222	42	8.90809e-07	-4.85634	0.72394	Large	TRUE	FALSE
Orthodontist	ML45C30	9	ML70C0	11	2	4.24444	1.49303	7	1.09545	-2.75556	10.5	6.60005e-08	-5.3698	0.800482	Large	TRUE	FALSE
Orthodontist	ML45C30	9	ML70C10	12	3	4.24444	1.49303	6.37778	1.33814	-2.13333	29	1.52337e-07	-5.20278	0.775585	Large	TRUE	FALSE
Orthodontist	ML45C30	9	ML70C20	13	4	4.24444	1.49303	5.37778	1.06017	-1.13333	60.5	0.000108929	-3.80523	0.567251	Large	TRUE	FALSE
Orthodontist	ML45C30	9	ML70C30	14	5	4.24444	1.49303	3.68889	1.36337	0.555556	108.5	0.0285197	-2.1519	0.320786	Medium	FALSE	FALSE
Orthodontist	ML45C30	9	ML70C40	15	6	4.24444	1.49303	1.88889	1.17799	2.35556	5.5	1.25157e-08	-5.64504	0.841513	Large	TRUE	FALSE
Orthodontist	ML45C40	10	ML70C0	11	1	2.62222	1.41875	7	1.09545	-4.37778	0	4.58946e-09	-5.84131	0.870771	Large	TRUE	FALSE
Orthodontist	ML45C40	10	ML70C10	12	2	2.62222	1.41875	6.37778	1.33814	-3.75556	0	6.80285e-09	-5.77675	0.861146	Large	TRUE	FALSE
Orthodontist	ML45C40	10	ML70C20	13	3	2.62222	1.41875	5.37778	1.06017	-2.75556	2	2.19743e-08	-5.55266	0.827741	Large	TRUE	FALSE
Orthodontist	ML45C40	10	ML70C30	14	4	2.62222	1.41875	3.68889	1.36337	-1.06667	45	1.76835e-05	-4.20787	0.627273	Large	TRUE	FALSE
Orthodontist	ML45C40	10	ML70C40	15	5	2.62222	1.41875	1.88889	1.17799	0.733333	56	0.000605953	-3.3474	0.499001	Medium	FALSE	FALSE
Orthodontist	ML70C0	11	ML70C10	12	1	7	1.09545	6.37778	1.33814	0.622222	192	0.0242903	-2.21519	0.330221	Medium	FALSE	FALSE
Orthodontist	ML70C0	11	ML70C20	13	2	7	1.09545	5.37778	1.06017	1.62222	52.5	1.96202e-06	-4.70981	0.702097	Large	TRUE	FALSE
Orthodontist	ML70C0	11	ML70C30	14	3	7	1.09545	3.68889	1.36337	3.31111	0	9.70478e-09	-5.71145	0.851413	Large	TRUE	FALSE
Orthodontist	ML70C0	11	ML70C40	15	4	7	1.09545	1.88889	1.17799	5.11111	0	4.47258e-09	-5.84131	0.870771	Large	TRUE	FALSE
Orthodontist	ML70C10	12	ML70C20	13	1	6.37778	1.33814	5.37778	1.06017	1	113.5	4.23923e-05	-3.98534	0.5941	Large	TRUE	FALSE
Orthodontist	ML70C10	12	ML70C30	14	2	6.37778	1.33814	3.68889	1.36337	2.68889	0	1.89295e-08	-5.57857	0.831605	Large	TRUE	FALSE
Orthodontist	ML70C10	12	ML70C40	15	3	6.37778	1.33814	1.88889	1.17799	4.48889	0	6.62379e-09	-5.77675	0.861146	Large	TRUE	FALSE
Orthodontist	ML70C20	13	ML70C30	14	1	5.37778	1.06017	3.68889	1.36337	1.68889	18	2.2275e-07	-5.11205	0.76206	Large	TRUE	FALSE
Orthodontist	ML70C20	13	ML70C40	15	2	5.37778	1.06017	1.88889	1.17799	3.48889	0	4.27348e-09	-5.84131	0.870771	Large	TRUE	FALSE
Orthodontist	ML70C30	14	ML70C40	15	1	3.68889	1.36337	1.88889	1.17799	1.8	6.5	1.46364e-07	-5.20477	0.775881	Large	TRUE	FALSE
Class II Patient	ML30C0	1	ML30C10	2	1	1.44444	1.4307	1.8	1.57903	-0.355556	555	0.0417014	-1.98217	0.208939	Small	FALSE	TRUE
Class II Patient	ML30C0	1	ML30C20	3	2	1.44444	1.4307	3.36667	1.72852	-1.92222	180	1.33756e-11	-6.70987	0.707283	Large	TRUE	FALSE
Class II Patient	ML30C0	1	ML30C30	4	3	1.44444	1.4307	2.9	0.931546	-1.45556	330	6.85582e-10	-6.10884	0.643928	Large	TRUE	FALSE
Class II Patient	ML30C0	1	ML30C40	5	4	1.44444	1.4307	2.08889	1.85379	-0.644444	670	0.00298704	-2.92968	0.308815	Medium	FALSE	FALSE
Class II Patient	ML30C0	1	ML45C0	6	5	1.44444	1.4307	3.91111	0.996042	-2.46667	63	3.8325e-14	-7.52148	0.792834	Large	TRUE	FALSE
Class II Patient	ML30C0	1	ML45C10	7	6	1.44444	1.4307	7	0.881917	-5.55556	0	1.37651e-16	-8.2385	0.868414	Large	TRUE	FALSE
Class II Patient	ML30C0	1	ML45C20	8	7	1.44444	1.4307	7.13333	1.51438	-5.68889	0	2.10687e-16	-8.19286	0.863603	Large	TRUE	FALSE
Class II Patient	ML30C0	1	ML45C30	9	8	1.44444	1.4307	3.51111	1.92783	-2.06667	185	4.47637e-11	-6.54789	0.690208	Large	TRUE	FALSE
Class II Patient	ML30C0	1	ML45C40	10	9	1.44444	1.4307	2.74444	1.62317	-1.3	426.5	1.00396e-07	-5.27264	0.555785	Large	TRUE	FALSE
Class II Patient	ML30C0	1	ML70C0	11	10	1.44444	1.4307	6.31111	1.88941	-4.86667	8	5.78483e-16	-8.06693	0.85033	Large	TRUE	FALSE
Class II Patient	ML30C0	1	ML70C10	12	11	1.44444	1.4307	5.86667	2.15613	-4.42222	8	4.18315e-15	-7.82894	0.825243	Large	TRUE	FALSE
Class II Patient	ML30C0	1	ML70C20	13	12	1.44444	1.4307	4.62222	1.86534	-3.17778	42.5	2.09547e-14	-7.618	0.803008	Large	TRUE	FALSE
Class II Patient	ML30C0	1	ML70C30	14	13	1.44444	1.4307	3.08889	1.78041	-1.64444	259.5	7.14686e-09	-5.7527	0.606387	Large	TRUE	FALSE
Class II Patient	ML30C0	1	ML70C40	15	14	1.44444	1.4307	2.03333	1.55242	-0.588889	454.5	0.00055088	-3.39002	0.357339	Medium	FALSE	FALSE
Class II Patient	ML30C10	2	ML30C20	3	1	1.8	1.57903	3.36667	1.72852	-1.56667	243	7.83313e-10	-6.08854	0.641789	Large	TRUE	FALSE
Class II Patient	ML30C10	2	ML30C30	4	2	1.8	1.57903	2.9	0.931546	-1.1	516	7.03691e-07	-4.90295	0.516817	Large	TRUE	FALSE
Class II Patient	ML30C10	2	ML30C40	5	3	1.8	1.57903	2.08889	1.85379	-0.288889	946	0.221921	-1.2056	0.127082	Small	FALSE	TRUE
Class II Patient	ML30C10	2	ML45C0	6	4	1.8	1.57903	3.91111	0.996042	-2.11111	212.5	2.59181e-12	-6.94868	0.732455	Large	TRUE	FALSE
Class II Patient	ML30C10	2	ML45C10	7	5	1.8	1.57903	7	0.881917	-5.2	1.5	1.45095e-16	-8.23247	0.867778	Large	TRUE	FALSE
Class II Patient	ML30C10	2	ML45C20	8	6	1.8	1.57903	7.13333	1.51438	-5.33333	2	2.30723e-16	-8.18467	0.86274	Large	TRUE	FALSE
Class II Patient	ML30C10	2	ML45C30	9	7	1.8	1.57903	3.51111	1.92783	-1.71111	338.5	2.17819e-08	-5.56353	0.586447	Large	TRUE	FALSE
Class II Patient	ML30C10	2	ML45C40	10	8	1.8	1.57903	2.74444	1.62317	-0.944444	649	3.45516e-05	-4.09771	0.431937	Medium	TRUE	FALSE
Class II Patient	ML30C10	2	ML70C0	11	9	1.8	1.57903	6.31111	1.88941	-4.51111	4.5	2.58691e-16	-8.17445	0.861662	Large	TRUE	FALSE
Class II Patient	ML30C10	2	ML70C10	12	10	1.8	1.57903	5.86667	2.15613	-4.06667	52.5	6.46196e-15	-7.77763	0.819834	Large	TRUE	FALSE
Class II Patient	ML30C10	2	ML70C20	13	11	1.8	1.57903	4.62222	1.86534	-2.82222	133.5	5.3536e-13	-7.18955	0.757845	Large	TRUE	FALSE
Class II Patient	ML30C10	2	ML70C30	14	12	1.8	1.57903	3.08889	1.78041	-1.28889	499.5	1.44329e-06	-4.78387	0.504264	Large	TRUE	FALSE
Class II Patient	ML30C10	2	ML70C40	15	13	1.8	1.57903	2.03333	1.55242	-0.233333	792.5	0.190473	-1.29004	0.135982	Small	FALSE	TRUE
Class II Patient	ML30C20	3	ML30C30	4	1	3.36667	1.72852	2.9	0.931546	0.466667	1217	0.048634	-1.9329	0.203746	Small	FALSE	TRUE
Class II Patient	ML30C20	3	ML30C40	5	2	3.36667	1.72852	2.08889	1.85379	1.27778	617.5	3.4196e-06	-4.59723	0.484591	Medium	TRUE	FALSE
Class II Patient	ML30C20	3	ML45C0	6	3	3.36667	1.72852	3.91111	0.996042	-0.544444	1080.5	0.0300446	-2.13761	0.225324	Small	FALSE	TRUE
Class II Patient	ML30C20	3	ML45C10	7	4	3.36667	1.72852	7	0.881917	-3.63333	33.5	1.40816e-15	-7.95901	0.838953	Large	TRUE	FALSE
Class II Patient	ML30C20	3	ML45C20	8	5	3.36667	1.72852	7.13333	1.51438	-3.76667	0	6.62599e-16	-8.05437	0.849005	Large	TRUE	FALSE
Class II Patient	ML30C20	3	ML45C30	9	6	3.36667	1.72852	3.51111	1.92783	-0.144444	1406.5	0.499651	-0.667421	0.0703523	Negligible	FALSE	TRUE
Class II Patient	ML30C20	3	ML45C40	10	7	3.36667	1.72852	2.74444	1.62317	0.622222	1095	0.0108286	-2.51805	0.265426	Small	FALSE	TRUE
Class II Patient	ML30C20	3	ML70C0	11	8	3.36667	1.72852	6.31111	1.88941	-2.94444	86.5	2.37049e-13	-7.29884	0.769365	Large	TRUE	FALSE
Class II Patient	ML30C20	3	ML70C10	12	9	3.36667	1.72852	5.86667	2.15613	-2.5	156	2.79701e-12	-6.95919	0.733563	Large	TRUE	FALSE
Class II Patient	ML30C20	3	ML70C20	13	10	3.36667	1.72852	4.62222	1.86534	-1.25556	609	4.13355e-05	-4.07644	0.429694	Medium	TRUE	FALSE
Class II Patient	ML30C20	3	ML70C30	14	11	3.36667	1.72852	3.08889	1.78041	0.277778	1223.5	0.282038	-1.06403	0.112159	Small	FALSE	TRUE
Class II Patient	ML30C20	3	ML70C40	15	12	3.36667	1.72852	2.03333	1.55242	1.33333	496	4.35174e-07	-5.0065	0.527731	Large	TRUE	FALSE
Class II Patient	ML30C30	4	ML30C40	5	1	2.9	0.931546	2.08889	1.85379	0.811111	779.5	0.0009497	-3.27544	0.345262	Medium	FALSE	FALSE
Class II Patient	ML30C30	4	ML45C0	6	2	2.9	0.931546	3.91111	0.996042	-1.01111	306.5	1.38634e-08	-5.56654	0.586764	Large	TRUE	FALSE
Class II Patient	ML30C30	4	ML45C10	7	3	2.9	0.931546	7	0.881917	-4.1	0	9.60557e-17	-8.2385	0.868414	Large	TRUE	FALSE
Class II Patient	ML30C30	4	ML45C20	8	4	2.9	0.931546	7.13333	1.51438	-4.23333	0	2.89912e-16	-8.14696	0.858764	Large	TRUE	FALSE
Class II Patient	ML30C30	4	ML45C30	9	5	2.9	0.931546	3.51111	1.92783	-0.611111	838	0.0069584	-2.67117	0.281566	Small	FALSE	TRUE
Class II Patient	ML30C30	4	ML45C40	10	6	2.9	0.931546	2.74444	1.62317	0.155556	1214	0.568822	-0.561169	0.0591524	Negligible	FALSE	TRUE
Class II Patient	ML30C30	4	ML70C0	11	7	2.9	0.931546	6.31111	1.88941	-3.41111	97.5	7.73428e-15	-7.74127	0.816002	Large	TRUE	FALSE
Class II Patient	ML30C30	4	ML70C10	12	8	2.9	0.931546	5.86667	2.15613	-2.96667	127.5	4.91393e-14	-7.50535	0.791134	Large	TRUE	FALSE
Class II Patient	ML30C30	4	ML70C20	13	9	2.9	0.931546	4.62222	1.86534	-1.72222	462.5	1.66655e-09	-5.98111	0.630464	Large	TRUE	FALSE
Class II Patient	ML30C30	4	ML70C30	14	10	2.9	0.931546	3.08889	1.78041	-0.188889	1247	0.440563	-0.756907	0.079785	Negligible	FALSE	TRUE
Class II Patient	ML30C30	4	ML70C40	15	11	2.9	0.931546	2.03333	1.55242	0.866667	620	8.13108e-05	-3.89452	0.410518	Medium	TRUE	FALSE
Class II Patient	ML30C40	5	ML45C0	6	1	2.08889	1.85379	3.91111	0.996042	-1.82222	401.5	4.20535e-09	-5.84428	0.616041	Large	TRUE	FALSE
Class II Patient	ML30C40	5	ML45C10	7	2	2.08889	1.85379	7	0.881917	-4.91111	3.5	2.40501e-16	-8.17854	0.862094	Large	TRUE	FALSE
Class II Patient	ML30C40	5	ML45C20	8	3	2.08889	1.85379	7.13333	1.51438	-5.04444	26.5	5.39374e-16	-8.08444	0.852174	Large	TRUE	FALSE
Class II Patient	ML30C40	5	ML45C30	9	4	2.08889	1.85379	3.51111	1.92783	-1.42222	451.5	1.28258e-07	-5.23689	0.552017	Large	TRUE	FALSE
Class II Patient	ML30C40	5	ML45C40	10	5	2.08889	1.85379	2.74444	1.62317	-0.655556	674.5	0.000721505	-3.32404	0.350385	Medium	FALSE	FALSE
Class II Patient	ML30C40	5	ML70C0	11	6	2.08889	1.85379	6.31111	1.88941	-4.22222	85	8.77833e-15	-7.74104	0.815977	Large	TRUE	FALSE
Class II Patient	ML30C40	5	ML70C10	12	7	2.08889	1.85379	5.86667	2.15613	-3.77778	54.5	2.24317e-14	-7.61397	0.802583	Large	TRUE	FALSE
Class II Patient	ML30C40	5	ML70C20	13	8	2.08889	1.85379	4.62222	1.86534	-2.53333	142.5	1.75086e-12	-7.02516	0.740517	Large	TRUE	FALSE
Class II Patient	ML30C40	5	ML70C30	14	9	2.08889	1.85379	3.08889	1.78041	-1	588.5	2.31342e-05	-4.18914	0.441574	Medium	TRUE	FALSE
Class II Patient	ML30C40	5	ML70C40	15	10	2.08889	1.85379	2.03333	1.55242	0.0555556	897	0.892633	-0.132509	0.0139677	Negligible	FALSE	TRUE
Class II Patient	ML45C0	6	ML45C10	7	1	3.91111	0.996042	7	0.881917	-3.08889	4	1.22763e-16	-8.22241	0.866718	Large	TRUE	FALSE
Class II Patient	ML45C0	6	ML45C20	8	2	3.91111	0.996042	7.13333	1.51438	-3.22222	18	1.06926e-15	-7.97686	0.840835	Large	TRUE	FALSE
Class II Patient	ML45C0	6	ML45C30	9	3	3.91111	0.996042	3.51111	1.92783	0.4	1075	0.125913	-1.51458	0.15965	Small	FALSE	TRUE
Class II Patient	ML45C0	6	ML45C40	10	4	3.91111	0.996042	2.74444	1.62317	1.16667	482	2.65072e-07	-5.07898	0.535372	Large	TRUE	FALSE
Class II Patient	ML45C0	6	ML70C0	11	5	3.91111	0.996042	6.31111	1.88941	-2.4	165.5	1.51224e-12	-7.03888	0.741963	Large	TRUE	FALSE
Class II Patient	ML45C0	6	ML70C10	12	6	3.91111	0.996042	5.86667	2.15613	-1.95556	368	2.65143e-09	-5.92313	0.624353	Large	TRUE	FALSE
Class II Patient	ML45C0	6	ML70C20	13	7	3.91111	0.996042	4.62222	1.86534	-0.711111	806	0.00149372	-3.13268	0.330213	Medium	FALSE	FALSE
Class II Patient	ML45C0	6	ML70C30	14	8	3.91111	0.996042	3.08889	1.78041	0.822222	811.5	0.000631636	-3.37305	0.35555	Medium	FALSE	FALSE
Class II Patient	ML45C0	6	ML70C40	15	9	3.91111	0.996042	2.03333	1.55242	1.87778	245	1.1389e-11	-6.7333	0.709752	Large	TRUE	FALSE
Class II Patient	ML45C10	7	ML45C20	8	1	7	0.881917	7.13333	1.51438	-0.133333	966	0.365931	-0.891137	0.0939341	Negligible	FALSE	TRUE
Class II Patient	ML45C10	7	ML45C30	9	2	7	0.881917	3.51111	1.92783	3.48889	14	7.11328e-16	-8.04154	0.847653	Large	TRUE	FALSE
Class II Patient	ML45C10	7	ML45C40	10	3	7	0.881917	2.74444	1.62317	4.25556	0	2.01342e-16	-8.19286	0.863603	Large	TRUE	FALSE
Class II Patient	ML45C10	7	ML70C0	11	4	7	0.881917	6.31111	1.88941	0.688889	841.5	0.004435	-2.79826	0.294962	Small	FALSE	TRUE
Class II Patient	ML45C10	7	ML70C10	12	5	7	0.881917	5.86667	2.15613	1.13333	704	7.3327e-05	-3.92961	0.414217	Medium	TRUE	FALSE
Class II Patient	ML45C10	7	ML70C20	13	6	7	0.881917	4.62222	1.86534	2.37778	148	1.28453e-12	-7.06013	0.744204	Large	TRUE	FALSE
Class II Patient	ML45C10	7	ML70C30	14	7	7	0.881917	3.08889	1.78041	3.91111	5	3.67179e-16	-8.12615	0.856572	Large	TRUE	FALSE
Class II Patient	ML45C10	7	ML70C40	15	8	7	0.881917	2.03333	1.55242	4.96667	0	2.10748e-16	-8.19286	0.863603	Large	TRUE	FALSE
Class II Patient	ML45C20	8	ML45C30	9	1	7.13333	1.51438	3.51111	1.92783	3.62222	43	8.97874e-16	-8.01693	0.845059	Large	TRUE	FALSE
Class II Patient	ML45C20	8	ML45C40	10	2	7.13333	1.51438	2.74444	1.62317	4.38889	9	8.83954e-16	-8.01561	0.84492	Large	TRUE	FALSE
Class II Patient	ML45C20	8	ML70C0	11	3	7.13333	1.51438	6.31111	1.88941	0.822222	746.5	0.00131891	-3.18464	0.33569	Medium	FALSE	FALSE
Class II Patient	ML45C20	8	ML70C10	12	4	7.13333	1.51438	5.86667	2.15613	1.26667	664	5.80732e-06	-4.47656	0.47187	Medium	TRUE	FALSE
Class II Patient	ML45C20	8	ML70C20	13	5	7.13333	1.51438	4.62222	1.86534	2.51111	220.5	3.79117e-12	-6.91235	0.728626	Large	TRUE	FALSE
Class II Patient	ML45C20	8	ML70C30	14	6	7.13333	1.51438	3.08889	1.78041	4.04444	25.5	1.61424e-15	-7.94456	0.837431	Large	TRUE	FALSE
Class II Patient	ML45C20	8	ML70C40	15	7	7.13333	1.51438	2.03333	1.55242	5.1	7	1.69919e-16	-8.21034	0.865446	Large	TRUE	FALSE
Class II Patient	ML45C30	9	ML45C40	10	1	3.51111	1.92783	2.74444	1.62317	0.766667	742	0.00193541	-3.07119	0.323732	Medium	FALSE	FALSE
Class II Patient	ML45C30	9	ML70C0	11	2	3.51111	1.92783	6.31111	1.88941	-2.8	115.5	4.87588e-14	-7.50158	0.790736	Large	TRUE	FALSE
Class II Patient	ML45C30	9	ML70C10	12	3	3.51111	1.92783	5.86667	2.15613	-2.35556	216	2.09368e-11	-6.66596	0.702654	Large	TRUE	FALSE
Class II Patient	ML45C30	9	ML70C20	13	4	3.51111	1.92783	4.62222	1.86534	-1.11111	328	1.35409e-06	-4.7615	0.501907	Large	TRUE	FALSE
Class II Patient	ML45C30	9	ML70C30	14	5	3.51111	1.92783	3.08889	1.78041	0.422222	866.5	0.0377024	-2.03882	0.214911	Small	FALSE	TRUE
Class II Patient	ML45C30	9	ML70C40	15	6	3.51111	1.92783	2.03333	1.55242	1.47778	229.5	2.15108e-09	-5.92826	0.624894	Large	TRUE	FALSE
Class II Patient	ML45C40	10	ML70C0	11	1	2.74444	1.62317	6.31111	1.88941	-3.56667	77	6.2243e-15	-7.7749	0.819546	Large	TRUE	FALSE
Class II Patient	ML45C40	10	ML70C10	12	2	2.74444	1.62317	5.86667	2.15613	-3.12222	109	1.01072e-13	-7.41858	0.781987	Large	TRUE	FALSE
Class II Patient	ML45C40	10	ML70C20	13	3	2.74444	1.62317	4.62222	1.86534	-1.87778	153.5	3.48266e-11	-6.58057	0.693653	Large	TRUE	FALSE
Class II Patient	ML45C40	10	ML70C30	14	4	2.74444	1.62317	3.08889	1.78041	-0.344444	893.5	0.0565216	-1.87739	0.197894	Small	FALSE	TRUE
Class II Patient	ML45C40	10	ML70C40	15	5	2.74444	1.62317	2.03333	1.55242	0.711111	314.5	1.90971e-05	-4.18861	0.441518	Medium	TRUE	FALSE
Class II Patient	ML70C0	11	ML70C10	12	1	6.31111	1.88941	5.86667	2.15613	0.444444	1047.5	0.129205	-1.49552	0.157641	Small	FALSE	TRUE
Class II Patient	ML70C0	11	ML70C20	13	2	6.31111	1.88941	4.62222	1.86534	1.68889	355.5	1.34122e-08	-5.64756	0.595305	Large	TRUE	FALSE
Class II Patient	ML70C0	11	ML70C30	14	3	6.31111	1.88941	3.08889	1.78041	3.22222	44	2.2881e-14	-7.61094	0.802263	Large	TRUE	FALSE
Class II Patient	ML70C0	11	ML70C40	15	4	6.31111	1.88941	2.03333	1.55242	4.27778	9	6.31699e-16	-8.0627	0.849883	Large	TRUE	FALSE
Class II Patient	ML70C10	12	ML70C20	13	1	5.86667	2.15613	4.62222	1.86534	1.24444	673.5	3.87764e-05	-4.08752	0.430862	Medium	TRUE	FALSE
Class II Patient	ML70C10	12	ML70C30	14	2	5.86667	2.15613	3.08889	1.78041	2.77778	81	1.23239e-13	-7.38149	0.778077	Large	TRUE	FALSE
Class II Patient	ML70C10	12	ML70C40	15	3	5.86667	2.15613	2.03333	1.55242	3.83333	41.5	2.93939e-15	-7.87567	0.830168	Large	TRUE	FALSE
Class II Patient	ML70C20	13	ML70C30	14	1	4.62222	1.86534	3.08889	1.78041	1.53333	204.5	5.25649e-10	-6.15098	0.64837	Large	TRUE	FALSE
Class II Patient	ML70C20	13	ML70C40	15	2	4.62222	1.86534	2.03333	1.55242	2.58889	44	6.98058e-14	-7.4537	0.785689	Large	TRUE	FALSE
Class II Patient	ML70C30	14	ML70C40	15	1	3.08889	1.78041	2.03333	1.55242	1.05556	331.5	1.7139e-06	-4.7381	0.499439	Medium	TRUE	FALSE
Laypeople	ML30C0	1	ML30C10	2	1	2.35556	1.91666	2.67778	1.77531	-0.322222	938.5	0.146647	-1.43288	0.151039	Small	FALSE	TRUE
Laypeople	ML30C0	1	ML30C20	3	2	2.35556	1.91666	4.16667	2.38164	-1.81111	561	5.67478e-07	-4.97992	0.52493	Large	TRUE	FALSE
Laypeople	ML30C0	1	ML30C30	4	3	2.35556	1.91666	3.83333	1.82726	-1.47778	594	1.22829e-06	-4.81865	0.50793	Large	TRUE	FALSE
Laypeople	ML30C0	1	ML30C40	5	4	2.35556	1.91666	3.13333	1.46969	-0.777778	947.5	0.00288467	-2.95359	0.311335	Medium	FALSE	FALSE
Laypeople	ML30C0	1	ML45C0	6	5	2.35556	1.91666	4.02222	0.977273	-1.66667	447	1.50215e-08	-5.62604	0.593037	Large	TRUE	FALSE
Laypeople	ML30C0	1	ML45C10	7	6	2.35556	1.91666	6.72222	1.45318	-4.36667	20.5	9.74631e-16	-8.01403	0.844753	Large	TRUE	FALSE
Laypeople	ML30C0	1	ML45C20	8	7	2.35556	1.91666	6.75556	1.0986	-4.4	6	5.73849e-16	-8.0754	0.851222	Large	TRUE	FALSE
Laypeople	ML30C0	1	ML45C30	9	8	2.35556	1.91666	3.6	1.91369	-1.24444	544.5	3.97923e-05	-4.08482	0.430578	Medium	TRUE	FALSE
Laypeople	ML30C0	1	ML45C40	10	9	2.35556	1.91666	3.33333	1.58465	-0.977778	712	0.000245036	-3.63908	0.383592	Medium	TRUE	FALSE
Laypeople	ML30C0	1	ML70C0	11	10	2.35556	1.91666	6.58889	1.69898	-4.23333	26.5	2.58792e-15	-7.89156	0.831843	Large	TRUE	FALSE
Laypeople	ML30C0	1	ML70C10	12	11	2.35556	1.91666	5.75556	2.09927	-3.4	50	2.27259e-13	-7.3156	0.771132	Large	TRUE	FALSE
Laypeople	ML30C0	1	ML70C20	13	12	2.35556	1.91666	4.55556	1.68068	-2.2	350	2.1197e-10	-6.32441	0.666651	Large	TRUE	FALSE
Laypeople	ML30C0	1	ML70C30	14	13	2.35556	1.91666	3.18889	1.68585	-0.833333	632.5	0.000490828	-3.43789	0.362386	Medium	TRUE	FALSE
Laypeople	ML30C0	1	ML70C40	15	14	2.35556	1.91666	2.26667	1.72434	0.0888889	1170.5	0.823235	-0.221221	0.0233187	Negligible	FALSE	TRUE
Laypeople	ML30C10	2	ML30C20	3	1	2.67778	1.77531	4.16667	2.38164	-1.48889	550.5	1.10563e-06	-4.82867	0.508987	Large	TRUE	FALSE
Laypeople	ML30C10	2	ML30C30	4	2	2.67778	1.77531	3.83333	1.82726	-1.15556	629	2.2328e-05	-4.20332	0.443069	Medium	TRUE	FALSE
Laypeople	ML30C10	2	ML30C40	5	3	2.67778	1.77531	3.13333	1.46969	-0.455556	1050.5	0.0452304	-1.97757	0.208454	Small	FALSE	TRUE
Laypeople	ML30C10	2	ML45C0	6	4	2.67778	1.77531	4.02222	0.977273	-1.34444	478.5	3.17264e-08	-5.47496	0.577112	Large	TRUE	FALSE
Laypeople	ML30C10	2	ML45C10	7	5	2.67778	1.77531	6.72222	1.45318	-4.04444	36.5	1.03606e-15	-7.99508	0.842756	Large	TRUE	FALSE
Laypeople	ML30C10	2	ML45C20	8	6	2.67778	1.77531	6.75556	1.0986	-4.07778	26	7.27973e-16	-8.03877	0.847361	Large	TRUE	FALSE
Laypeople	ML30C10	2	ML45C30	9	7	2.67778	1.77531	3.6	1.91369	-0.922222	877	0.000534133	-3.43561	0.362145	Medium	FALSE	FALSE
Laypeople	ML30C10	2	ML45C40	10	8	2.67778	1.77531	3.33333	1.58465	-0.655556	764	0.00468918	-2.80027	0.295174	Small	FALSE	TRUE
Laypeople	ML30C10	2	ML70C0	11	9	2.67778	1.77531	6.58889	1.69898	-3.91111	32.5	6.36308e-16	-8.05989	0.849587	Large	TRUE	FALSE
Laypeople	ML30C10	2	ML70C10	12	10	2.67778	1.77531	5.75556	2.09927	-3.07778	99.5	3.86177e-13	-7.23531	0.762668	Large	TRUE	FALSE
Laypeople	ML30C10	2	ML70C20	13	11	2.67778	1.77531	4.55556	1.68068	-1.87778	329	1.2879e-09	-6.03418	0.636059	Large	TRUE	FALSE
Laypeople	ML30C10	2	ML70C30	14	12	2.67778	1.77531	3.18889	1.68585	-0.511111	912	0.0227699	-2.2559	0.237793	Small	FALSE	TRUE
Laypeople	ML30C10	2	ML70C40	15	13	2.67778	1.77531	2.26667	1.72434	0.411111	942.5	0.0749824	-1.75565	0.185062	Small	FALSE	TRUE
Laypeople	ML30C20	3	ML30C30	4	1	4.16667	2.38164	3.83333	1.82726	0.333333	960.5	0.261063	-1.11503	0.117534	Small	FALSE	TRUE
Laypeople	ML30C20	3	ML30C40	5	2	4.16667	2.38164	3.13333	1.46969	1.03333	809	0.000640199	-3.38599	0.356915	Medium	FALSE	FALSE
Laypeople	ML30C20	3	ML45C0	6	3	4.16667	2.38164	4.02222	0.977273	0.144444	1351.5	0.559728	-0.577275	0.0608501	Negligible	FALSE	TRUE
Laypeople	ML30C20	3	ML45C10	7	4	4.16667	2.38164	6.72222	1.45318	-2.55556	195	4.47288e-11	-6.56488	0.691999	Large	TRUE	FALSE
Laypeople	ML30C20	3	ML45C20	8	5	4.16667	2.38164	6.75556	1.0986	-2.58889	189	1.38551e-12	-7.05537	0.743701	Large	TRUE	FALSE
Laypeople	ML30C20	3	ML45C30	9	6	4.16667	2.38164	3.6	1.91369	0.566667	1087	0.0718859	-1.78483	0.188137	Small	FALSE	TRUE
Laypeople	ML30C20	3	ML45C40	10	7	4.16667	2.38164	3.33333	1.58465	0.833333	832.5	0.00248596	-2.98992	0.315165	Medium	FALSE	FALSE
Laypeople	ML30C20	3	ML70C0	11	8	4.16667	2.38164	6.58889	1.69898	-2.42222	343.5	4.76765e-10	-6.20081	0.653622	Large	TRUE	FALSE
Laypeople	ML30C20	3	ML70C10	12	9	4.16667	2.38164	5.75556	2.09927	-1.58889	639.5	3.843e-06	-4.59629	0.484491	Medium	TRUE	FALSE
Laypeople	ML30C20	3	ML70C20	13	10	4.16667	2.38164	4.55556	1.68068	-0.388889	1239	0.241784	-1.15973	0.122246	Small	FALSE	TRUE
Laypeople	ML30C20	3	ML70C30	14	11	4.16667	2.38164	3.18889	1.68585	0.977778	886	0.00266236	-2.98733	0.314892	Medium	FALSE	FALSE
Laypeople	ML30C20	3	ML70C40	15	12	4.16667	2.38164	2.26667	1.72434	1.9	455.5	5.63595e-08	-5.40412	0.569644	Large	TRUE	FALSE
Laypeople	ML30C30	4	ML30C40	5	1	3.83333	1.82726	3.13333	1.46969	0.7	547	0.000484065	-3.43411	0.361987	Medium	TRUE	FALSE
Laypeople	ML30C30	4	ML45C0	6	2	3.83333	1.82726	4.02222	0.977273	-0.188889	1270	0.406625	-0.818486	0.086276	Negligible	FALSE	TRUE
Laypeople	ML30C30	4	ML45C10	7	3	3.83333	1.82726	6.72222	1.45318	-2.88889	104.5	8.15269e-14	-7.43901	0.784141	Large	TRUE	FALSE
Laypeople	ML30C30	4	ML45C20	8	4	3.83333	1.82726	6.75556	1.0986	-2.92222	43	4.80793e-14	-7.51143	0.791774	Large	TRUE	FALSE
Laypeople	ML30C30	4	ML45C30	9	5	3.83333	1.82726	3.6	1.91369	0.233333	938	0.276439	-1.07	0.112788	Small	FALSE	TRUE
Laypeople	ML30C30	4	ML45C40	10	6	3.83333	1.82726	3.33333	1.58465	0.5	710	0.0162617	-2.36891	0.249705	Small	FALSE	TRUE
Laypeople	ML30C30	4	ML70C0	11	7	3.83333	1.82726	6.58889	1.69898	-2.75556	127.5	4.27533e-13	-7.21779	0.760822	Large	TRUE	FALSE
Laypeople	ML30C30	4	ML70C10	12	8	3.83333	1.82726	5.75556	2.09927	-1.92222	244.5	2.19416e-10	-6.3086	0.664985	Large	TRUE	FALSE
Laypeople	ML30C30	4	ML70C20	13	9	3.83333	1.82726	4.55556	1.68068	-0.722222	853	0.00216457	-3.02048	0.318386	Medium	FALSE	FALSE
Laypeople	ML30C30	4	ML70C30	14	10	3.83333	1.82726	3.18889	1.68585	0.644444	611.5	0.0022653	-3.01261	0.317556	Medium	FALSE	FALSE
Laypeople	ML30C30	4	ML70C40	15	11	3.83333	1.82726	2.26667	1.72434	1.56667	352	5.6264e-08	-5.39845	0.569047	Large	TRUE	FALSE
Laypeople	ML30C40	5	ML45C0	6	1	3.13333	1.46969	4.02222	0.977273	-0.888889	606	1.067e-05	-4.32478	0.455871	Medium	TRUE	FALSE
Laypeople	ML30C40	5	ML45C10	7	2	3.13333	1.46969	6.72222	1.45318	-3.58889	0	6.55933e-16	-8.05437	0.849005	Large	TRUE	FALSE
Laypeople	ML30C40	5	ML45C20	8	3	3.13333	1.46969	6.75556	1.0986	-3.62222	7.5	1.66211e-16	-8.20833	0.865233	Large	TRUE	FALSE
Laypeople	ML30C40	5	ML45C30	9	4	3.13333	1.46969	3.6	1.91369	-0.466667	885	0.0219288	-2.25183	0.237363	Small	FALSE	TRUE
Laypeople	ML30C40	5	ML45C40	10	5	3.13333	1.46969	3.33333	1.58465	-0.2	1148.5	0.34447	-0.928735	0.0978973	Negligible	FALSE	TRUE
Laypeople	ML30C40	5	ML70C0	11	6	3.13333	1.46969	6.58889	1.69898	-3.45556	18	7.70491e-16	-8.02461	0.845868	Large	TRUE	FALSE
Laypeople	ML30C40	5	ML70C10	12	7	3.13333	1.46969	5.75556	2.09927	-2.62222	86.5	1.40974e-13	-7.35511	0.775296	Large	TRUE	FALSE
Laypeople	ML30C40	5	ML70C20	13	8	3.13333	1.46969	4.55556	1.68068	-1.42222	396.5	1.60635e-09	-5.95127	0.627319	Large	TRUE	FALSE
Laypeople	ML30C40	5	ML70C30	14	9	3.13333	1.46969	3.18889	1.68585	-0.0555556	1106.5	0.679433	-0.406339	0.0428318	Negligible	FALSE	TRUE
Laypeople	ML30C40	5	ML70C40	15	10	3.13333	1.46969	2.26667	1.72434	0.866667	489	4.00139e-05	-4.06032	0.427995	Medium	TRUE	FALSE
Laypeople	ML45C0	6	ML45C10	7	1	4.02222	0.977273	6.72222	1.45318	-2.7	53.5	5.70051e-15	-7.77325	0.819372	Large	TRUE	FALSE
Laypeople	ML45C0	6	ML45C20	8	2	4.02222	0.977273	6.75556	1.0986	-2.73333	16	9.50851e-16	-7.98547	0.841743	Large	TRUE	FALSE
Laypeople	ML45C0	6	ML45C30	9	3	4.02222	0.977273	3.6	1.91369	0.422222	1121.5	0.0731152	-1.76807	0.186371	Small	FALSE	TRUE
Laypeople	ML45C0	6	ML45C40	10	4	4.02222	0.977273	3.33333	1.58465	0.688889	835	0.00247454	-2.97645	0.313745	Medium	FALSE	FALSE
Laypeople	ML45C0	6	ML70C0	11	5	4.02222	0.977273	6.58889	1.69898	-2.56667	101.5	3.95469e-13	-7.22553	0.761638	Large	TRUE	FALSE
Laypeople	ML45C0	6	ML70C10	12	6	4.02222	0.977273	5.75556	2.09927	-1.73333	482.5	4.93261e-09	-5.80886	0.612308	Large	TRUE	FALSE
Laypeople	ML45C0	6	ML70C20	13	7	4.02222	0.977273	4.55556	1.68068	-0.533333	812	0.00408897	-2.81707	0.296945	Small	FALSE	TRUE
Laypeople	ML45C0	6	ML70C30	14	8	4.02222	0.977273	3.18889	1.68585	0.833333	815	0.000417192	-3.48568	0.367423	Medium	TRUE	FALSE
Laypeople	ML45C0	6	ML70C40	15	9	4.02222	0.977273	2.26667	1.72434	1.75556	277.5	3.77615e-10	-6.21482	0.6551	Large	TRUE	FALSE
Laypeople	ML45C10	7	ML45C20	8	1	6.72222	1.45318	6.75556	1.0986	-0.0333333	1323	0.877664	-0.151183	0.0159361	Negligible	FALSE	TRUE
Laypeople	ML45C10	7	ML45C30	9	2	6.72222	1.45318	3.6	1.91369	3.12222	103	8.17703e-14	-7.44582	0.784858	Large	TRUE	FALSE
Laypeople	ML45C10	7	ML45C40	10	3	6.72222	1.45318	3.33333	1.58465	3.38889	30	4.14665e-15	-7.82691	0.825029	Large	TRUE	FALSE
Laypeople	ML45C10	7	ML70C0	11	4	6.72222	1.45318	6.58889	1.69898	0.133333	1193.5	0.621902	-0.484171	0.0510361	Negligible	FALSE	TRUE
Laypeople	ML45C10	7	ML70C10	12	5	6.72222	1.45318	5.75556	2.09927	0.966667	711.5	0.000664739	-3.38105	0.356393	Medium	FALSE	FALSE
Laypeople	ML45C10	7	ML70C20	13	6	6.72222	1.45318	4.55556	1.68068	2.16667	172.5	4.45045e-12	-6.87855	0.725063	Large	TRUE	FALSE
Laypeople	ML45C10	7	ML70C30	14	7	6.72222	1.45318	3.18889	1.68585	3.53333	35.5	7.57422e-15	-7.75228	0.817162	Large	TRUE	FALSE
Laypeople	ML45C10	7	ML70C40	15	8	6.72222	1.45318	2.26667	1.72434	4.45556	39	1.19651e-15	-7.98468	0.841659	Large	TRUE	FALSE
Laypeople	ML45C20	8	ML45C30	9	1	6.75556	1.0986	3.6	1.91369	3.15556	22.5	3.09093e-15	-7.86036	0.828554	Large	TRUE	FALSE
Laypeople	ML45C20	8	ML45C40	10	2	6.75556	1.0986	3.33333	1.58465	3.42222	9	8.45244e-16	-8.01561	0.84492	Large	TRUE	FALSE
Laypeople	ML45C20	8	ML70C0	11	3	6.75556	1.0986	6.58889	1.69898	0.166667	1108.5	0.426937	-0.784192	0.0826611	Negligible	FALSE	TRUE
Laypeople	ML45C20	8	ML70C10	12	4	6.75556	1.0986	5.75556	2.09927	1	797	0.000810237	-3.31619	0.349557	Medium	FALSE	FALSE
Laypeople	ML45C20	8	ML70C20	13	5	6.75556	1.0986	4.55556	1.68068	2.2	115	9.27055e-13	-7.10006	0.748412	Large	TRUE	FALSE
Laypeople	ML45C20	8	ML70C30	14	6	6.75556	1.0986	3.18889	1.68585	3.56667	8	5.35584e-16	-8.06693	0.85033	Large	TRUE	FALSE
Laypeople	ML45C20	8	ML70C40	15	7	6.75556	1.0986	2.26667	1.72434	4.48889	5	2.47617e-16	-8.1724	0.861447	Large	TRUE	FALSE
Laypeople	ML45C30	9	ML45C40	10	1	3.6	1.91369	3.33333	1.58465	0.266667	876	0.137326	-1.46606	0.154537	Small	FALSE	TRUE
Laypeople	ML45C30	9	ML70C0	11	2	3.6	1.91369	6.58889	1.69898	-2.98889	121.5	3.98805e-14	-7.53119	0.793857	Large	TRUE	FALSE
Laypeople	ML45C30	9	ML70C10	12	3	3.6	1.91369	5.75556	2.09927	-2.15556	275	3.93577e-10	-6.22751	0.656438	Large	TRUE	FALSE
Laypeople	ML45C30	9	ML70C20	13	4	3.6	1.91369	4.55556	1.68068	-0.955556	542	3.27408e-05	-4.09945	0.43212	Medium	TRUE	FALSE
Laypeople	ML45C30	9	ML70C30	14	5	3.6	1.91369	3.18889	1.68585	0.411111	494	0.0298193	-2.13964	0.225538	Small	FALSE	TRUE
Laypeople	ML45C30	9	ML70C40	15	6	3.6	1.91369	2.26667	1.72434	1.33333	364.5	1.30704e-07	-5.23421	0.551734	Large	TRUE	FALSE
Laypeople	ML45C40	10	ML70C0	11	1	3.33333	1.58465	6.58889	1.69898	-3.25556	40	1.28632e-14	-7.681	0.809649	Large	TRUE	FALSE
Laypeople	ML45C40	10	ML70C10	12	2	3.33333	1.58465	5.75556	2.09927	-2.42222	202	3.28583e-12	-6.93209	0.730706	Large	TRUE	FALSE
Laypeople	ML45C40	10	ML70C20	13	3	3.33333	1.58465	4.55556	1.68068	-1.22222	548.5	9.89581e-07	-4.83883	0.510057	Large	TRUE	FALSE
Laypeople	ML45C40	10	ML70C30	14	4	3.33333	1.58465	3.18889	1.68585	0.144444	919	0.537145	-0.609303	0.0642262	Negligible	FALSE	TRUE
Laypeople	ML45C40	10	ML70C40	15	5	3.33333	1.58465	2.26667	1.72434	1.06667	321.5	1.94576e-06	-4.69985	0.495408	Medium	TRUE	FALSE
Laypeople	ML70C0	11	ML70C10	12	1	6.58889	1.69898	5.75556	2.09927	0.833333	774.5	0.00135465	-3.16659	0.333788	Medium	FALSE	FALSE
Laypeople	ML70C0	11	ML70C20	13	2	6.58889	1.69898	4.55556	1.68068	2.03333	218	3.3835e-11	-6.58704	0.694336	Large	TRUE	FALSE
Laypeople	ML70C0	11	ML70C30	14	3	6.58889	1.69898	3.18889	1.68585	3.4	12	3.05565e-15	-7.85897	0.828408	Large	TRUE	FALSE
Laypeople	ML70C0	11	ML70C40	15	4	6.58889	1.69898	2.26667	1.72434	4.32222	0	4.53856e-16	-8.10079	0.853899	Large	TRUE	FALSE
Laypeople	ML70C10	12	ML70C20	13	1	5.75556	2.09927	4.55556	1.68068	1.2	686.5	8.19237e-05	-3.89969	0.411064	Medium	TRUE	FALSE
Laypeople	ML70C10	12	ML70C30	14	2	5.75556	2.09927	3.18889	1.68585	2.56667	204.5	2.28243e-12	-6.985	0.736283	Large	TRUE	FALSE
Laypeople	ML70C10	12	ML70C40	15	3	5.75556	2.09927	2.26667	1.72434	3.48889	39.5	1.32636e-14	-7.68332	0.809893	Large	TRUE	FALSE
Laypeople	ML70C20	13	ML70C30	14	1	4.55556	1.68068	3.18889	1.68585	1.36667	301.5	9.34972e-09	-5.68184	0.598918	Large	TRUE	FALSE
Laypeople	ML70C20	13	ML70C40	15	2	4.55556	1.68068	2.26667	1.72434	2.28889	129.5	1.07005e-13	-7.38316	0.778254	Large	TRUE	FALSE
Laypeople	ML70C30	14	ML70C40	15	1	3.18889	1.68585	2.26667	1.72434	0.922222	483	1.93705e-05	-4.21614	0.444421	Medium	TRUE	FALSE
